# Supplementary material for: Optimizing variant-specific therapeutic SARS-CoV-2 decoys using deep-learning-guided molecular dynamics simulations
Source: Sci Rep. 2023 Jan 14;13:774. doi: 10.1038/s41598-023-27636-x (PMC9840421; doi:10.1038/s41598-023-27636-x)
Supplement: Supplementary file 1 — Supplementary Information 1. [file 41598_2023_27636_MOESM1_ESM.csv]

Virus name	Accession No.	Collected	Originating laboratory	Submitting laboratory
hCoV-19/Wuhan/WIV04/2019	EPI_ISL_402124	2019-12-30	Wuhan Jinyintan Hospital	Wuhan Institute of Virology
hCoV-19/Brazil/MA-FIOCRUZ-6874/2021	EPI_ISL_1181370	2021-01-16	Laboratorio Central de Saude Publica do Estado Maranhao (LACEN-MA)	Laboratory of Respiratory Viruses and Measles
hCoV-19/Belgium/ULG-12917/2021	EPI_ISL_1241728	2021-03-01	SYNLAB	GIGA Medical Genomics
hCoV-19/England/MILK-1387690/2021	EPI_ISL_1245879	2021-03-03	Lighthouse Lab in Milton Keynes	Wellcome Sanger Institute for the COVID-19 Genomics UK (COG-UK) Consortium
hCoV-19/England/MILK-1387690/2021	EPI_ISL_1245879	2021-03-03	Lighthouse Lab in Milton Keynes	Wellcome Sanger Institute for the COVID-19 Genomics UK (COG-UK) Consortium
hCoV-19/Germany/NI-RKI-I-036106/2021	EPI_ISL_1281953	2021-03-01	Procomcure Biotech Germany GmbH	Robert Koch Institute
hCoV-19/Spain/MD-HGUGM-570066/2021	EPI_ISL_1401469	2021-03-22	Hospital General Universitario Gregorio Mara\u00f1\u00f3n	Hospital General Universitario Gregorio Mara\u00f1\u00f3n
hCoV-19/Spain/MD-HGUGM-570066/2021	EPI_ISL_1401469	2021-03-22	Hospital General Universitario Gregorio Mara\u00f1\u00f3n	Hospital General Universitario Gregorio Mara\u00f1\u00f3n
hCoV-19/Switzerland/GE-33615516/2021	EPI_ISL_1448584	2021-03-20	University Hospitals of Geneva	HUG
hCoV-19/Russia/SPE-RII-MH14654S/2021	EPI_ISL_1491610	2021-02-11	HELIX LLC	WHO National Influenza Centre Russian Federation
hCoV-19/Panama/GMI-PA611077/2020	EPI_ISL_1502915	2020-12-20	Gorgas Memorial Laboratory of Health Studies	Gorgas Memorial Laboratory of Health Studies
hCoV-19/Brazil/SP-2282/2021	EPI_ISL_1625983	2021-02-18	Instituto Adolfo Lutz - Regional de Rio Claro	Instituto Adolfo Lutz
hCoV-19/England/CAMC-14E6959/2021	EPI_ISL_1653201	2021-04-06	Lighthouse Lab in Cambridge	Wellcome Sanger Institute for the COVID-19 Genomics UK (COG-UK) Consortium
hCoV-19/USA/CA-SEARCH-9201/2021	EPI_ISL_1794942	2021-04-05	San Diego County Public Health Laboratory	Andersen lab at Scripps Research
hCoV-19/Australia/VIC18481/2021	EPI_ISL_1913212	2021-04-27	Victorian Infectious Diseases Reference Laboratory (VIDRL)	VIDRL and MDU-PHL
hCoV-19/Wales/MILK-1550670/2021	EPI_ISL_2006667	2021-04-28	Lighthouse Lab in Milton Keynes	Wellcome Sanger Institute for the COVID-19 Genomics UK (COG-UK) Consortium
hCoV-19/Japan/IC-1160/2021	EPI_ISL_2131789	2021-05-01	SARS-CoV-2 testing team	Pathogen Genomics Center
hCoV-19/England/ALDP-16656E0/2021	EPI_ISL_2537606	2021-06-07	Lighthouse Lab in Alderley Park	Wellcome Sanger Institute for the COVID-19 Genomics UK (COG-UK) Consortium
hCoV-19/Brazil/RJ-LNN01730/2021	EPI_ISL_2534937	2021-05-12	Laboratorio Central Noel Nutels	Bioinformatics Laboratory / LNCC
hCoV-19/Brazil/RJ-LNN02650/2021	EPI_ISL_2691526	2021-06-02	Laboratorio Central Noel Nutels	Bioinformatics Laboratory / LNCC
hCoV-19/Brazil/AM-FIOCRUZ-21890127MJV/2021	EPI_ISL_2777314	2021-04-20	Laborat\u00f3rio Central de Sa\u00fade P\u00fablica do Amazonas - LACEN-AM	Laboratorio de Ecologia de Doencas Transmissiveis na Amazonia
hCoV-19/Mauritius/205512/2021	EPI_ISL_2834916	2021-06-06	Central Health Laboratory	Central Health Laboratory ,Victoria Hospital
hCoV-19/Turkey/HSGM-B17815/2021	EPI_ISL_2958387	2021-06-17	Ministry of Health Turkey	Ministry of Health Turkey
hCoV-19/Switzerland/BE-ETHZ-450813/2021	EPI_ISL_1002604	2021-01-09	Viollier AG	Department of Biosystems Science and Engineering
hCoV-19/Belgium/rega-3135/2021	EPI_ISL_1000993	2021-02-08	KU Leuven	KU Leuven
hCoV-19/Belgium/rega-3135/2021	EPI_ISL_1000993	2021-02-08	KU Leuven	KU Leuven
hCoV-19/Brazil/SP-BT13024/2021	EPI_ISL_1000677	2021-01-22	Instituto de Biotecnologia - UNESP-Botucatu-SP	Instituto de Biotecnologia - UNESP-Botucatu-SP
hCoV-19/Switzerland/TG-ETHZ-470312/2021	EPI_ISL_1001674	2021-01-24	Viollier AG	Department of Biosystems Science and Engineering
hCoV-19/France/PAC-CERBAHC-20210206-S66/2021	EPI_ISL_1001463	2021-01-27	Cerballiance Port de bouc	Cerba
hCoV-19/Australia/NSW4007/2021	EPI_ISL_1005538	2021-01-14	Area of Virology	Virology Research Laboratory
hCoV-19/Australia/NSW4007/2021	EPI_ISL_1005538	2021-01-14	Area of Virology	Virology Research Laboratory
hCoV-19/England/MILK-12526DB/2021	EPI_ISL_1005892	2021-02-07	Lighthouse Lab in Milton Keynes	Wellcome Sanger Institute for the COVID-19 Genomics UK (COG-UK) Consortium
hCoV-19/USA/NY-Wadsworth-21017501-01/2021	EPI_ISL_1016114	2021-01-27	Columbia University Irving Medical Center	Wadsworth Center
hCoV-19/Australia/NSW-R0007/2021	EPI_ISL_1010700	2021-01-22	New South Wales Health Pathology Royal Prince Alfred Hospital	Microbiology RPAH
hCoV-19/Australia/NSW-R0054/2021	EPI_ISL_1010709	2021-02-04	New South Wales Health Pathology Royal Prince Alfred Hospital	Microbiology RPAH
hCoV-19/England/MILK-1207189/2021	EPI_ISL_1007040	2021-02-01	Lighthouse Lab in Milton Keynes	Wellcome Sanger Institute for the COVID-19 Genomics UK (COG-UK) Consortium
hCoV-19/England/TFCI-2705903/2021	EPI_ISL_1000946	2021-01-15	Bioinformatics and Biostatistics Lab	COVID-19 Genomics UK (COG-UK) Consortium
hCoV-19/USA/CO-Broad_WarriorLab-00131/2021	EPI_ISL_1011602	2021-01-18	Warrior Diagnostics Laboratory	Infectious Disease Program
hCoV-19/Wales/PHWC-4C5A9C/2021	EPI_ISL_1000001	2021-02-01	Wales Specialist Virology Centre Sequencing lab	Public Health Wales Microbiology Cardiff Wales Specialist Virology Centre
hCoV-19/Wales/PHWC-4C5A9C/2021	EPI_ISL_1000001	2021-02-01	Wales Specialist Virology Centre Sequencing lab	Public Health Wales Microbiology Cardiff Wales Specialist Virology Centre
hCoV-19/England/PORT-2E5E05/2021	EPI_ISL_1000437	2021-01-14	Centre for Enzyme Innovation	COVID-19 Genomics UK (COG-UK) Consortium
hCoV-19/England/PORT-1E6DE8E/2021	EPI_ISL_1000202	2021-02-04	Centre for Enzyme Innovation	COVID-19 Genomics UK (COG-UK) Consortium
hCoV-19/USA/NY-Wadsworth-21007336-01/2021	EPI_ISL_1015702	2021-01-07	Columbia University Irving Medical Center	Wadsworth Center
hCoV-19/Spain/MD-IBV-98015564/2021	EPI_ISL_1009066	2021-01-20	Servicio de Microbiolog\u00eda. Hospital Ram\u00f3n y Cajal. (CIBERESP)	SeqCOVID-SPAIN consortium/IBV(CSIC)
hCoV-19/England/SHEF-10C6FCA/2021	EPI_ISL_1000652	2021-02-08	Virology Department	COVID-19 Genomics UK (COG-UK) Consortium
hCoV-19/USA/DE-DHSS-FLW00765028/2021	EPI_ISL_1009654	2021-01-29	DPHL	Delaware Public Health Lab
hCoV-19/USA/DE-DHSS-FLW00765028/2021	EPI_ISL_1009654	2021-01-29	DPHL	Delaware Public Health Lab
hCoV-19/England/CAMC-1263516/2021	EPI_ISL_1018852	2021-02-10	Lighthouse Lab in Cambridge	Wellcome Sanger Institute for the COVID-19 Genomics UK (COG-UK) Consortium
hCoV-19/USA/NY-NYCPHL-003028/2021	EPI_ISL_1017984	2021-02-04	DOHMH Central Harlem	New York City Public Health Laboratory
hCoV-19/England/ALDP-1279207/2021	EPI_ISL_1018343	2021-02-09	Lighthouse Lab in Alderley Park	Wellcome Sanger Institute for the COVID-19 Genomics UK (COG-UK) Consortium
hCoV-19/England/MILK-125F02B/2021	EPI_ISL_1033870	2021-02-05	Lighthouse Lab in Milton Keynes	Wellcome Sanger Institute for the COVID-19 Genomics UK (COG-UK) Consortium
hCoV-19/USA/AZ-ASU2426/2021	EPI_ISL_1048804	2021-02-04	Arizona State University	Arizona State University
hCoV-19/Japan/TKY76225/2021	EPI_ISL_1041949	2021-01-00	Tokyo Metropolitan Institute of Public Health	Tokyo Metropolitan Institute of Public Health
hCoV-19/USA/MD-MDH-0957/2021	EPI_ISL_1038821	2021-01-28	Maryland Public Health Laboratory	Maryland Public Health Laboratory
hCoV-19/USA/MD-MDH-0957/2021	EPI_ISL_1038821	2021-01-28	Maryland Public Health Laboratory	Maryland Public Health Laboratory
hCoV-19/Canada/NS-NML-5160/2020	EPI_ISL_1055475	2020-12-31	QEII Health Sciences Centre	National Microbiology Laboratory (NML)
hCoV-19/Norway/3458/2021	EPI_ISL_1073934	2021-02-05	Department of Medical Microbiology - section Molde	Norwegian Institute of Public Health
hCoV-19/Singapore/233/2021	EPI_ISL_1164354	2021-02-26	National Public Health Laboratory	National Public Health Laboratory
hCoV-19/USA/NY-CDC-STM-000008424/2021	EPI_ISL_1016643	2021-01-31	Helix/Illumina	Respiratory Viruses Branch
hCoV-19/USA/FL-CDC-STM-000050015/2021	EPI_ISL_1679507	2021-04-03	Helix/Illumina	Centers for Disease Control and Prevention Division of Viral Diseases
hCoV-19/USA/CT-CDC-QDX24520500/2021	EPI_ISL_2187251	2021-04-30	Quest Diagnostics Incorporated	Centers for Disease Control and Prevention Division of Viral Diseases
hCoV-19/USA/FL-CDC-FG-032449/2021	EPI_ISL_2134104	2021-05-04	Fulgent Genetics	Centers for Disease Control and Prevention Division of Viral Diseases
hCoV-19/Peru/C02m04/2021	EPI_ISL_3050695	2021-06-07	Direcci\u00f3n regional de salud del Callao (DIRESA-CALLAO)	Centro de Investigaciones Tecnol\u00f3gicas
hCoV-19/England/CAMC-14B5CB4/2021	EPI_ISL_1517918	2021-04-01	Lighthouse Lab in Cambridge	Wellcome Sanger Institute for the COVID-19 Genomics UK (COG-UK) Consortium
hCoV-19/England/CAMC-14B5CB4/2021	EPI_ISL_1517918	2021-04-01	Lighthouse Lab in Cambridge	Wellcome Sanger Institute for the COVID-19 Genomics UK (COG-UK) Consortium
hCoV-19/England/MILK-1531851/2021	EPI_ISL_1829729	2021-04-23	Lighthouse Lab in Milton Keynes	Wellcome Sanger Institute for the COVID-19 Genomics UK (COG-UK) Consortium
hCoV-19/Belgium/ULG-14384/2021	EPI_ISL_1671957	2021-04-07	SYNLAB	GIGA Medical Genomics
hCoV-19/England/ALDP-155FC06/2021	EPI_ISL_2091841	2021-05-06	Lighthouse Lab in Alderley Park	Wellcome Sanger Institute for the COVID-19 Genomics UK (COG-UK) Consortium
hCoV-19/USA/FL-CDC-LC0055308/2021	EPI_ISL_2045959	2021-05-03	Laboratory Corporation of America	Centers for Disease Control and Prevention Division of Viral Diseases
hCoV-19/India/GJ-ICMR-NIV-INSACOG-GSEQ-3035/2021	EPI_ISL_1841264	2021-04-18	ICMR-National Institute of Virology - INSACOG	NIV Influenza
hCoV-19/USA/CO-CDC-LC0055940/2021	EPI_ISL_2046388	2021-04-29	Laboratory Corporation of America	Centers for Disease Control and Prevention Division of Viral Diseases
hCoV-19/England/RAND-14CE0DA/2021	EPI_ISL_1544487	2021-04-04	Randox Laboratories	Wellcome Sanger Institute for the COVID-19 Genomics UK (COG-UK) Consortium
hCoV-19/England/ALDP-15089D8/2021	EPI_ISL_1698416	2021-04-14	Lighthouse Lab in Alderley Park	Wellcome Sanger Institute for the COVID-19 Genomics UK (COG-UK) Consortium
hCoV-19/England/ALDP-156A707/2021	EPI_ISL_2120732	2021-05-07	Lighthouse Lab in Alderley Park	Wellcome Sanger Institute for the COVID-19 Genomics UK (COG-UK) Consortium
hCoV-19/England/ALDP-1545F37/2021	EPI_ISL_1912375	2021-04-28	Lighthouse Lab in Alderley Park	Wellcome Sanger Institute for the COVID-19 Genomics UK (COG-UK) Consortium
hCoV-19/USA/NJ-CDC-LC0049822/2021	EPI_ISL_1926250	2021-04-19	Laboratory Corporation of America	Centers for Disease Control and Prevention Division of Viral Diseases
hCoV-19/Scotland/QEUH-1597570/2021	EPI_ISL_2275703	2021-05-18	Lighthouse Lab in Glasgow	Wellcome Sanger Institute for the COVID-19 Genomics UK (COG-UK) Consortium
hCoV-19/England/MILK-1586AFD/2021	EPI_ISL_2198422	2021-05-14	Lighthouse Lab in Milton Keynes	Wellcome Sanger Institute for the COVID-19 Genomics UK (COG-UK) Consortium
hCoV-19/England/QEUH-157310D/2021	EPI_ISL_2238308	2021-05-08	Lighthouse Lab in Glasgow	Wellcome Sanger Institute for the COVID-19 Genomics UK (COG-UK) Consortium
hCoV-19/England/ALDP-15B0034/2021	EPI_ISL_2347881	2021-05-22	Lighthouse Lab in Alderley Park	Wellcome Sanger Institute for the COVID-19 Genomics UK (COG-UK) Consortium
hCoV-19/USA/NJ-CDC-LC0057140/2021	EPI_ISL_2182878	2021-05-08	Laboratory Corporation of America	Centers for Disease Control and Prevention Division of Viral Diseases
hCoV-19/Italy/TAA-1900589197/2021	EPI_ISL_2340135	2021-05-12	Laboratorio Aziendale di Microbiologia e Virologia	Laboratorio Aziendale di Microbiologia e Virologia
hCoV-19/England/QEUH-157DD0F/2021	EPI_ISL_2171861	2021-05-11	Lighthouse Lab in Glasgow	Wellcome Sanger Institute for the COVID-19 Genomics UK (COG-UK) Consortium
hCoV-19/England/ALDP-158C417/2021	EPI_ISL_2237296	2021-05-15	Lighthouse Lab in Alderley Park	Wellcome Sanger Institute for the COVID-19 Genomics UK (COG-UK) Consortium
hCoV-19/England/MILK-1586583/2021	EPI_ISL_2198545	2021-05-14	Lighthouse Lab in Milton Keynes	Wellcome Sanger Institute for the COVID-19 Genomics UK (COG-UK) Consortium
hCoV-19/England/ALDP-15DB2E2/2021	EPI_ISL_2392330	2021-05-27	Lighthouse Lab in Alderley Park	Wellcome Sanger Institute for the COVID-19 Genomics UK (COG-UK) Consortium
hCoV-19/England/ALDP-15BD617/2021	EPI_ISL_2366199	2021-05-24	Lighthouse Lab in Alderley Park	Wellcome Sanger Institute for the COVID-19 Genomics UK (COG-UK) Consortium
hCoV-19/England/NORT-1BC3E10/2021	EPI_ISL_2356626	2021-05-22	Northumbria University	South Tees Hospitals NHS Foundation Trust
hCoV-19/England/ALDP-15B54F7/2021	EPI_ISL_2353152	2021-05-22	Lighthouse Lab in Alderley Park	Wellcome Sanger Institute for the COVID-19 Genomics UK (COG-UK) Consortium
hCoV-19/Scotland/QEUH-15D2F99/2021	EPI_ISL_2438481	2021-05-27	Lighthouse Lab in Glasgow	Wellcome Sanger Institute for the COVID-19 Genomics UK (COG-UK) Consortium
hCoV-19/Wales/PHWC-PYFQMA/2021	EPI_ISL_2434909	2021-05-27	n.a.	Public Health Wales Microbiology Cardiff Wales Specialist Virology Centre
hCoV-19/Japan/IC-1313/2021	EPI_ISL_2447664	2021-05-27	SARS-CoV-2 testing team	Pathogen Genomics Center
hCoV-19/USA/CA-CDC-LC0067560/2021	EPI_ISL_2481595	2021-05-23	Laboratory Corporation of America	Centers for Disease Control and Prevention Division of Viral Diseases
hCoV-19/England/HSLL-15FB02E/2021	EPI_ISL_2513971	2021-05-31	Health Services Laboratories	Wellcome Sanger Institute for the COVID-19 Genomics UK (COG-UK) Consortium
hCoV-19/England/ALDP-16243AA/2021	EPI_ISL_2485699	2021-06-03	Lighthouse Lab in Alderley Park	Wellcome Sanger Institute for the COVID-19 Genomics UK (COG-UK) Consortium
hCoV-19/Scotland/QEUH-167777F/2021	EPI_ISL_2554152	2021-06-08	Lighthouse Lab in Glasgow	Wellcome Sanger Institute for the COVID-19 Genomics UK (COG-UK) Consortium
hCoV-19/USA/GA-CDC-LC0070716/2021	EPI_ISL_2611809	2021-06-07	Laboratory Corporation of America	Centers for Disease Control and Prevention Division of Viral Diseases
hCoV-19/England/ALDP-167A32D/2021	EPI_ISL_2552924	2021-06-06	Lighthouse Lab in Alderley Park	Wellcome Sanger Institute for the COVID-19 Genomics UK (COG-UK) Consortium
hCoV-19/Belgium/ULG-16396/2021	EPI_ISL_2612837	2021-06-09	SYNLAB	GIGA Medical Genomics
hCoV-19/Japan/IC-1357/2021	EPI_ISL_2621768	2021-06-11	SARS-CoV-2 testing team	Pathogen Genomics Center
hCoV-19/England/PLYM-1744789/2021	EPI_ISL_2704004	2021-06-18	Lighthouse Laboratory Plymouth	Wellcome Sanger Institute for the COVID-19 Genomics UK (COG-UK) Consortium
hCoV-19/England/MILK-171B25D/2021	EPI_ISL_2682118	2021-06-16	Lighthouse Lab in Milton Keynes	Wellcome Sanger Institute for the COVID-19 Genomics UK (COG-UK) Consortium
hCoV-19/Czech Republic/NRL_9056/2021	EPI_ISL_2709736	2021-06-14	National Institute of Public Health	State Veterinary Institute Prague
hCoV-19/USA/AZ-ASU7062/2021	EPI_ISL_2690384	2021-06-13	Arizona State University	Arizona State University
hCoV-19/England/HSLL-171AB80/2021	EPI_ISL_2682167	2021-06-17	Health Services Laboratories	Wellcome Sanger Institute for the COVID-19 Genomics UK (COG-UK) Consortium
hCoV-19/Mexico/SIN_CIAD-CLN_D0027/2021	EPI_ISL_2680919	2021-06-01	Laboratorios Delia Barraza	Laboratorio nacional-LANIIA-CIAD
hCoV-19/England/ALDP-1730683/2021	EPI_ISL_2703763	2021-06-15	Lighthouse Lab in Alderley Park	Wellcome Sanger Institute for the COVID-19 Genomics UK (COG-UK) Consortium
hCoV-19/Norway/13936/2021	EPI_ISL_2673766	2021-06-05	Furst Medical Laboratory	Norwegian Institute of Public Health
hCoV-19/Israel/SMC-7004102/2021	EPI_ISL_2811419	2021-06-23	Shamir Medical Center (Asaf Harofe)	Shamir Medical Center (Asaf Harofe)
hCoV-19/USA/TX-CDC-FG-038619/2021	EPI_ISL_2785874	2021-06-21	Fulgent Genetics	Centers for Disease Control and Prevention Division of Viral Diseases
hCoV-19/England/QEUH-1807596/2021	EPI_ISL_2850241	2021-06-29	Lighthouse Lab in Glasgow	Wellcome Sanger Institute for the COVID-19 Genomics UK (COG-UK) Consortium
hCoV-19/England/PLYM-1805361/2021	EPI_ISL_2848247	2021-06-29	Lighthouse Laboratory Plymouth	Wellcome Sanger Institute for the COVID-19 Genomics UK (COG-UK) Consortium
hCoV-19/Australia/QLD2020/2021	EPI_ISL_2896249	2021-07-10	PHV-FSS	PHV-FSS
hCoV-19/France/IdF-IPP15035/2021	EPI_ISL_2923249	2021-06-29	Labo Analyses Med	National Reference Center for Viruses of Respiratory Infections
hCoV-19/USA/GA-CDC-LC0093795/2021	EPI_ISL_3111843	2021-07-10	Laboratory Corporation of America	Centers for Disease Control and Prevention Division of Viral Diseases
hCoV-19/England/BRBR-19D07CC/2021	EPI_ISL_3125708	2021-07-20	Berkshire and Surrey Pathology Services Lighthouse Laboratory	Wellcome Sanger Institute for the COVID-19 Genomics UK (COG-UK) Consortium
hCoV-19/South Africa/KRISP-K019725/2021	EPI_ISL_3132623	2021-06-28	NHLS Charlotte Maxeke Johannesburg Academic Hospital and the University of the Witwatersrand	KRISP
hCoV-19/Scotland/QEUH-19D035F/2021	EPI_ISL_3141241	2021-07-22	Lighthouse Lab in Glasgow	Wellcome Sanger Institute for the COVID-19 Genomics UK (COG-UK) Consortium
hCoV-19/England/MILK-1A0BA19/2021	EPI_ISL_3174315	2021-07-25	Lighthouse Lab in Milton Keynes	Wellcome Sanger Institute for the COVID-19 Genomics UK (COG-UK) Consortium
hCoV-19/England/ALDP-1A1D443/2021	EPI_ISL_3227961	2021-07-25	Lighthouse Lab in Alderley Park	Wellcome Sanger Institute for the COVID-19 Genomics UK (COG-UK) Consortium
hCoV-19/England/MILK-1A6D110/2021	EPI_ISL_3249514	2021-07-29	Lighthouse Lab in Milton Keynes	Wellcome Sanger Institute for the COVID-19 Genomics UK (COG-UK) Consortium
hCoV-19/Northern Ireland/PHEC-L308LC5C/2021	EPI_ISL_2818170	2021-06-23	Respiratory Virus Unit	COVID-19 Genomics UK (COG-UK) Consortium
hCoV-19/Denmark/DCGC-148293/2021	EPI_ISL_3383561	2021-08-06	Department of Bacteria	Statens Serum Institut Bioinformatics and Microbial Genomics
hCoV-19/Turkey/HSGM-C8064/2021	EPI_ISL_3399822	2021-08-01	Ministry of Health Turkey	Ministry of Health Turkey
hCoV-19/Denmark/DCGC-155442/2021	EPI_ISL_3567028	2021-08-17	Department of Bacteria	Statens Serum Institut Bioinformatics and Microbial Genomics
hCoV-19/Singapore/4035/2021	EPI_ISL_3730761	2021-08-22	National Public Health Laboratory	National Public Health Laboratory
hCoV-19/England/ALDP-1D376A4/2021	EPI_ISL_4011209	2021-08-31	Lighthouse Lab in Alderley Park	Wellcome Sanger Institute for the COVID-19 Genomics UK (COG-UK) Consortium
hCoV-19/USA/SC-CDC-LC0230578/2021	EPI_ISL_4173761	2021-08-24	Laboratory Corporation of America	Centers for Disease Control and Prevention Division of Viral Diseases
hCoV-19/France/BRE-CHURENNES-8600727100/2021	EPI_ISL_5655478	2021-10-20	Laboratoire BIORANCE	CHU Pontchaillou
hCoV-19/South Africa/NICD-N21671/2021	EPI_ISL_6704870	2021-11-20	LANCET LABORATORY	National Institute for Communicable Diseases of the National Health Laboratory Service
hCoV-19/USA/MO-CDC-ASC210713936/2021	EPI_ISL_7154405	2021-11-24	Aegis Sciences Corporation	Centers for Disease Control and Prevention Division of Viral Diseases
hCoV-19/Australia/QLD2568/2021	EPI_ISL_7190366	2021-12-01	PHV-FSS	PHV-FSS
hCoV-19/USA/TX-HMH-MCoV-68482/2021	EPI_ISL_7415721	2021-12-01	Houston Methodist Hospital	Houston Methodist Hospital
hCoV-19/Hong Kong/VM21044713-1/2021	EPI_ISL_6590782	2021-11-13	Home Quarantine Taskforce	Hong Kong Department of Health
hCoV-19/Hong Kong/VM21044713-1/2021	EPI_ISL_6590782	2021-11-13	Home Quarantine Taskforce	Hong Kong Department of Health
hCoV-19/South Africa/NICD-N22239/2021	EPI_ISL_7605589	2021-11-26	TSHEPONG LABORATORY	National Institute for Communicable Diseases of the National Health Laboratory Service
hCoV-19/England/BRBR-28F42B0/2021	EPI_ISL_6004717	2021-10-30	Berkshire and Surrey Pathology Services Lighthouse Laboratory	Wellcome Sanger Institute for the COVID-19 Genomics UK (COG-UK) Consortium
hCoV-19/England/MILK-28E314E/2021	EPI_ISL_6009291	2021-10-31	Lighthouse Lab in Milton Keynes	Wellcome Sanger Institute for the COVID-19 Genomics UK (COG-UK) Consortium
hCoV-19/England/MILK-28F1699/2021	EPI_ISL_6045947	2021-10-31	Lighthouse Lab in Milton Keynes	Wellcome Sanger Institute for the COVID-19 Genomics UK (COG-UK) Consortium
hCoV-19/England/MILK-2A080BD/2021	EPI_ISL_6346867	2021-11-08	Lighthouse Lab in Milton Keynes	Wellcome Sanger Institute for the COVID-19 Genomics UK (COG-UK) Consortium
hCoV-19/England/MILK-29D954E/2021	EPI_ISL_6361511	2021-11-08	Lighthouse Lab in Milton Keynes	Wellcome Sanger Institute for the COVID-19 Genomics UK (COG-UK) Consortium
hCoV-19/USA/GA-CDC-ASC210495583/2021	EPI_ISL_6419228	2021-10-25	Aegis Sciences Corporation	Centers for Disease Control and Prevention Division of Viral Diseases
hCoV-19/England/MILK-2B307F2/2021	EPI_ISL_6762240	2021-11-19	Lighthouse Lab in Milton Keynes	Wellcome Sanger Institute for the COVID-19 Genomics UK (COG-UK) Consortium
hCoV-19/England/MILK-2B206CB/2021	EPI_ISL_6796375	2021-11-19	Lighthouse Lab in Milton Keynes	Wellcome Sanger Institute for the COVID-19 Genomics UK (COG-UK) Consortium
hCoV-19/England/LSPA-2F85772/2021	EPI_ISL_8103829	2021-12-18	Rosalind Franklin Laboratory	Wellcome Sanger Institute for the COVID-19 Genomics UK (COG-UK) Consortium
hCoV-19/USA/MA-CDCBI-BMC_4K4S6IFCBBSU2WRZ/2021	EPI_ISL_4516333	2021-09-08	Boston Medical Center	Infectious Disease Program
hCoV-19/USA/MA-NEIDL-01740/2021	EPI_ISL_8158642	2021-09-08	BMC Clinical Microbiology Laboratory	Boston University/National Emerging Infectious Disease Laboratories
hCoV-19/USA/TX-CDC-ASC210280107/2021	EPI_ISL_4984308	2021-09-15	Aegis Sciences Corporation	Centers for Disease Control and Prevention Division of Viral Diseases
hCoV-19/USA/TX-CDC-ASC210080303/2021	EPI_ISL_5002523	2021-09-10	Aegis Sciences Corporation	Centers for Disease Control and Prevention Division of Viral Diseases
hCoV-19/USA/TX-CDC-FG-122381/2021	EPI_ISL_5233917	2021-09-12	Fulgent Genetics	Centers for Disease Control and Prevention Division of Viral Diseases
hCoV-19/India/CH-NCDC-430983/2021	EPI_ISL_4492943	2021-05-22	National Centre for Disease Control (NCDC) Biotechnology Division	NCDC Delhi
hCoV-19/India/CH-NCDC-430985/2021	EPI_ISL_4492944	2021-05-20	National Centre for Disease Control (NCDC) Biotechnology Division	NCDC Delhi
hCoV-19/India/CH-NCDC-430984/2021	EPI_ISL_4503298	2021-05-20	National Centre for Disease Control (NCDC) Biotechnology Division	NCDC Delhi
hCoV-19/India/CH-NCDC-400932/2021	EPI_ISL_4569697	2021-05-22	National Centre for Disease Control (NCDC) Biotechnology Division	NCDC Delhi
hCoV-19/Germany/NW-RKI-I-248019/2021	EPI_ISL_4444632	2021-09-11	Labor Dr. Wisplinghoff - K\u00f6ln	Robert Koch Institute
hCoV-19/Germany/NW-RKI-I-249329/2021	EPI_ISL_4446061	2021-09-14	SYNLAB MVZ Leverkusen	Robert Koch Institute
hCoV-19/Qatar/QA.QU.18.26.B6/2021	EPI_ISL_5474401	2021-08-17	Ministry of Public Health / Hamad Medical Corporation	Biomedical Research Center (BRC)
hCoV-19/Qatar/QA.QU.18.25.H2/2021	EPI_ISL_5474814	2021-08-19	Ministry of Public Health / Hamad Medical Corporation	Biomedical Research Center (BRC)
hCoV-19/Qatar/QA.QU..18.25.H2/2021	EPI_ISL_6132441	2021-08-19	Ministry of Public Health / Hamad Medical Corporation	Biomedical Research Center (BRC)
hCoV-19/Qatar/QA.QU..18.26.B6/2021	EPI_ISL_6132383	2021-08-17	Ministry of Public Health / Hamad Medical Corporation	Biomedical Research Center (BRC)
hCoV-19/USA/VA-CAV_VAS3N_00001368_01/2021	EPI_ISL_6879680	2021-07-00	UVA Clinical Microbiology Lab	Mathers Lab
hCoV-19/Wales/PHWC-PD9EYH/2021	EPI_ISL_5045761	2021-09-20	n.a.	Public Health Wales Microbiology Cardiff Wales Specialist Virology Centre
hCoV-19/Wales/PHWC-PD9896/2021	EPI_ISL_5045558	2021-09-20	n.a.	Public Health Wales Microbiology Cardiff Wales Specialist Virology Centre
hCoV-19/India/OR-ILSGS09692/2021	EPI_ISL_7877641	2021-08-19	ILS	Institute of Life Sciences-INSACOG
hCoV-19/Israel/SMC-7015923/2021	EPI_ISL_6086475	2021-09-05	Shamir Medical Center (Asaf Harofe)	Shamir Medical Center (Asaf Harofe)
hCoV-19/USA/NY-PRL-2021_1208_03F05/2021	EPI_ISL_7851752	2021-12-01	Pandemic Response Lab - NYC	Pandemic Response Lab
hCoV-19/England/PLYM-27B92E5/2021	EPI_ISL_5449287	2021-10-18	Lighthouse Laboratory Plymouth	Wellcome Sanger Institute for the COVID-19 Genomics UK (COG-UK) Consortium
hCoV-19/England/PHEP-YYBQ7TD/2021	EPI_ISL_5813796	2021-10-13	Respiratory Virus Unit	COVID-19 Genomics UK (COG-UK) Consortium
hCoV-19/England/MILK-286446A/2021	EPI_ISL_5977612	2021-10-24	Lighthouse Lab in Milton Keynes	Wellcome Sanger Institute for the COVID-19 Genomics UK (COG-UK) Consortium
hCoV-19/England/PHEC-3R042R8B/2021	EPI_ISL_6028764	2021-10-20	Respiratory Virus Unit	COVID-19 Genomics UK (COG-UK) Consortium
hCoV-19/Croatia/12468/2021	EPI_ISL_6413361	2021-10-12	Klinika za infektivne bolesti \Dr. Fran Mihaljevi\u0107\	Hrvatski zavod za javno zdravstvo
hCoV-19/Croatia/13894/2021	EPI_ISL_6647249	2021-11-09	Zavod za javno zdravstvo Osje\u010dko-Baranjske \u017eupanije	Hrvatski zavod za javno zdravstvo
hCoV-19/England/BRBR-1EC19F0/2021	EPI_ISL_4480040	2021-09-17	Berkshire and Surrey Pathology Services Lighthouse Laboratory	Wellcome Sanger Institute for the COVID-19 Genomics UK (COG-UK) Consortium
hCoV-19/England/MILK-1EC68FE/2021	EPI_ISL_4501359	2021-09-17	Lighthouse Lab in Milton Keynes	Wellcome Sanger Institute for the COVID-19 Genomics UK (COG-UK) Consortium
hCoV-19/USA/UT-UPHL-211105392566/2021	EPI_ISL_5988439	2021-10-04	Utah Public Health Laboratory	Utah Public Health Laboratory
hCoV-19/USA/UT-CDC-ASC210310464/2021	EPI_ISL_6063831	2021-10-05	Aegis Sciences Corporation	Centers for Disease Control and Prevention Division of Viral Diseases
hCoV-19/USA/UT-UPHL-211125770399/2021	EPI_ISL_7269012	2021-10-02	Utah Public Health Laboratory	Utah Public Health Laboratory
hCoV-19/Canada/ON-PHL-21-40619/2021	EPI_ISL_7253526	2021-11-00	Public Health Ontario Laboratory	Public Health Ontario Laboratory
hCoV-19/Israel/ICH-741105167/2021	EPI_ISL_7687351	2021-12-07	Clinical Microbiology Laboratory	Clinical Microbiology Laboratory
hCoV-19/England/ARCH-000962B6/2021	EPI_ISL_4768297	2021-09-23	Quadram Institute Bioscience	COVID-19 Genomics UK (COG-UK) Consortium
hCoV-19/Germany/NW-RKI-I-296048/2021	EPI_ISL_5682272	2021-10-21	Labor M\u00f6nchengladbach MVZ Dr. Stein + Kollegen GbR	Robert Koch Institute
hCoV-19/France/NAQ-HCL0211535000/2021	EPI_ISL_4282843	2021-08-17	CNR Virus des Infections Respiratoires - France SUD	CNR Virus des Infections Respiratoires - France SUD
hCoV-19/Germany/SL-RKI-I-240355/2021	EPI_ISL_4438168	2021-09-02	Sonic - Bioscientia - MVZ Labor Saar GmbH	Robert Koch Institute
hCoV-19/Cambodia/f1025139/2021	EPI_ISL_6000249	2021-10-25	Virology Unit	Virology Unit
hCoV-19/USA/SC-CDC-QDX31729672/2021	EPI_ISL_8008622	2021-12-05	Quest Diagnostics Incorporated	Centers for Disease Control and Prevention Division of Viral Diseases
hCoV-19/Israel/CVL-18635/2021	EPI_ISL_5728673	2021-08-16	Israel Central Virology laboratory	Israel Central Virology laboratory
hCoV-19/Israel/CVL-19091/2021	EPI_ISL_5728960	2021-08-27	Israel Central Virology laboratory	Israel Central Virology laboratory
hCoV-19/Japan/PG-126189/2021	EPI_ISL_5699208	2021-08-20	Pathogen Genomics Center	Pathogen Genomics Center
hCoV-19/Japan/PG-149638/2021	EPI_ISL_5743146	2021-08-25	Pathogen Genomics Center	Pathogen Genomics Center
hCoV-19/USA/CA-CDC-FG-147376/2021	EPI_ISL_5263637	2021-10-06	Fulgent Genetics	Centers for Disease Control and Prevention Division of Viral Diseases
hCoV-19/USA/CA-CDC-FG-146033/2021	EPI_ISL_5319177	2021-10-06	Fulgent Genetics	Centers for Disease Control and Prevention Division of Viral Diseases
hCoV-19/USA/CA-CDC-FG-150240/2021	EPI_ISL_5581336	2021-10-13	Fulgent Genetics	Centers for Disease Control and Prevention Division of Viral Diseases
hCoV-19/USA/CA-CDC-FG-150235/2021	EPI_ISL_5581329	2021-10-13	Fulgent Genetics	Centers for Disease Control and Prevention Division of Viral Diseases
hCoV-19/USA/CA-CDC-FG-150290/2021	EPI_ISL_5581348	2021-10-13	Fulgent Genetics	Centers for Disease Control and Prevention Division of Viral Diseases
hCoV-19/USA/CA-SC-260616/2021	EPI_ISL_6074686	2021-10-26	Saint Louise Hospital	Santa Clara County Public Health Laboratory
hCoV-19/USA/NC-CDC-STM-000740495/2021	EPI_ISL_5522445	2021-10-07	Helix	Centers for Disease Control and Prevention Division of Viral Diseases
hCoV-19/Switzerland/VD-CHUV-GEN8550/2021	EPI_ISL_7139022	2021-11-22	CHUV	Laboratory of genomics and metagenomics
hCoV-19/Switzerland/VD-CHUV-GEN9250/2021	EPI_ISL_8060847	2021-11-29	CHUV	Laboratory of genomics and metagenomics
hCoV-19/USA/CA-CDPH-500001652/2021	EPI_ISL_5443965	2021-07-12	CDPH VBL	California Department of Public Health
hCoV-19/USA/CA-CDPH-500006624/2021	EPI_ISL_5442536	2021-07-21	CDPH VBL	California Department of Public Health
hCoV-19/Singapore/6801/2021	EPI_ISL_5307263	2021-10-11	National Public Health Laboratory	National Public Health Laboratory
hCoV-19/Belgium/ULG-21008/2021	EPI_ISL_5336724	2021-10-08	Department of Clinical Microbiology	GIGA Medical Genomics
hCoV-19/Belgium/ULG-21025/2021	EPI_ISL_5336741	2021-10-11	Department of Clinical Microbiology	GIGA Medical Genomics
hCoV-19/Belgium/ULB-IBC_CV8150311832/2021	EPI_ISL_5736496	2021-10-19	National Platform bis COVID ULB-IBC	National Platform bis COVID ULB-IBC
hCoV-19/Belgium/MBLGPF584504351/2021	EPI_ISL_5779818	2021-10-21	Cliniques universitaires Saint-Luc	UCLouvain/IREC/MBLG
hCoV-19/Belgium/ULG-21466/2021	EPI_ISL_5858480	2021-10-18	University of Li\u00e8ge COVID-19 testing center	GIGA Medical Genomics
hCoV-19/Belgium/UMONS-P032833201/2021	EPI_ISL_6121813	2021-10-29	National Platform bis UMONS/Jolimont	National Platform bis UMONS/Jolimont
hCoV-19/Belgium/UMONS-P033311601/2021	EPI_ISL_6121827	2021-11-03	National Platform bis UMONS/Jolimont	National Platform bis UMONS/Jolimont
hCoV-19/Belgium/UMONS-P034595001/2021	EPI_ISL_6258836	2021-11-09	National Platform bis UMONS/Jolimont	National Platform bis UMONS/Jolimont
hCoV-19/Germany/SN-RKI-I-316608/2021	EPI_ISL_6442034	2021-11-03	alphaomega Labor GbR (Medizinische Kooperationsgemeinschaft Dres. Ackermann/Tennert/Zai\u00df)	Robert Koch Institute
hCoV-19/Belgium/ULG-21836/2021	EPI_ISL_6567250	2021-11-03	SYNLAB	GIGA Medical Genomics
hCoV-19/Belgium/CHUNamur13731885/2021	EPI_ISL_6693111	2021-11-06	Plateforme de testing Namuroise	Plateforme de testing Namuroise
hCoV-19/Belgium/ULG-22149/2021	EPI_ISL_6914523	2021-11-21	SYNLAB	GIGA Medical Genomics
hCoV-19/Germany/SN-RKI-I-336391/2021	EPI_ISL_6959413	2021-11-16	ELBLAB GmbH Zentrum f\u00fcr LaborMedizin	Robert Koch Institute
hCoV-19/Belgium/UMONS-J730572501/2021	EPI_ISL_7288512	2021-11-10	National Platform bis UMONS/Jolimont	National Platform bis UMONS/Jolimont
hCoV-19/Belgium/UMONS-J730435701/2021	EPI_ISL_7288481	2021-11-10	National Platform bis UMONS/Jolimont	National Platform bis UMONS/Jolimont
hCoV-19/Belgium/CHUNamur13819079/2021	EPI_ISL_7370944	2021-12-01	Plateforme de testing Namuroise	Plateforme de testing Namuroise
hCoV-19/Belgium/IPG-1014/2021	EPI_ISL_7469192	2021-11-29	GHDC - SITE ST JOSEPH	Institut de Pathologie et Genetique (IPG)
hCoV-19/Belgium/IPG-1017/2021	EPI_ISL_7469195	2021-11-30	GHDC - SITE ST JOSEPH	Institut de Pathologie et Genetique (IPG)
hCoV-19/Belgium/IPG-1016/2021	EPI_ISL_7469194	2021-11-30	GHDC - SITE ST JOSEPH	Institut de Pathologie et Genetique (IPG)
hCoV-19/Belgium/IPG-1015/2021	EPI_ISL_7469193	2021-11-30	GHDC - SITE ST JOSEPH	Institut de Pathologie et Genetique (IPG)
hCoV-19/Belgium/ULG-22551/2021	EPI_ISL_7622334	2021-12-06	Department of Clinical Microbiology	GIGA Medical Genomics
hCoV-19/France/NAQ-HCL021219384901/2021	EPI_ISL_7891739	2021-12-06	LAM BIO 86 SITE DE CHAUMONT	CNR Virus des Infections Respiratoires - France SUD
hCoV-19/Belgium/ULG-23110/2021	EPI_ISL_8020380	2021-12-17	Department of Clinical Microbiology	GIGA Medical Genomics
hCoV-19/Belgium/ULG-23115/2021	EPI_ISL_8020383	2021-12-17	Department of Clinical Microbiology	GIGA Medical Genomics
hCoV-19/Belgium/ULG-23109/2021	EPI_ISL_8020379	2021-12-17	Department of Clinical Microbiology	GIGA Medical Genomics
hCoV-19/Germany/SN-RKI-I-378682/2021	EPI_ISL_7765051	2021-12-06	Medizinisches Labor Ostsachsen MVZ GbR Nebenbetriebsst\u00e4tte Dresden	Robert Koch Institute
hCoV-19/England/ALDP-2DF254B/2021	EPI_ISL_7820877	2021-12-08	Lighthouse Lab in Alderley Park	Wellcome Sanger Institute for the COVID-19 Genomics UK (COG-UK) Consortium
hCoV-19/England/QEUH-2F8A4EF/2021	EPI_ISL_8100582	2021-12-19	Lighthouse Lab in Glasgow	Wellcome Sanger Institute for the COVID-19 Genomics UK (COG-UK) Consortium
hCoV-19/England/HSLL-28F9B47/2021	EPI_ISL_6046193	2021-10-31	Health Services Laboratories	Wellcome Sanger Institute for the COVID-19 Genomics UK (COG-UK) Consortium
hCoV-19/England/HSLL-2912682/2021	EPI_ISL_6106347	2021-10-31	Health Services Laboratories	Wellcome Sanger Institute for the COVID-19 Genomics UK (COG-UK) Consortium
hCoV-19/England/NORW-30AEB62/2021	EPI_ISL_6273706	2021-00-00	Quadram Institute Bioscience	COVID-19 Genomics UK (COG-UK) Consortium
hCoV-19/England/NEWC-2920E10/2021	EPI_ISL_6109713	2021-11-02	Integrated Covid Hub North East	Wellcome Sanger Institute for the COVID-19 Genomics UK (COG-UK) Consortium
hCoV-19/England/NEWC-2920EC5/2021	EPI_ISL_6109726	2021-11-02	Integrated Covid Hub North East	Wellcome Sanger Institute for the COVID-19 Genomics UK (COG-UK) Consortium
hCoV-19/England/BRBR-283A10C/2021	EPI_ISL_5786596	2021-10-24	Berkshire and Surrey Pathology Services Lighthouse Laboratory	Wellcome Sanger Institute for the COVID-19 Genomics UK (COG-UK) Consortium
hCoV-19/England/BRBR-28F7095/2021	EPI_ISL_6114969	2021-10-31	Berkshire and Surrey Pathology Services Lighthouse Laboratory	Wellcome Sanger Institute for the COVID-19 Genomics UK (COG-UK) Consortium
hCoV-19/England/BRBR-2950B5C/2021	EPI_ISL_6224753	2021-11-04	Berkshire and Surrey Pathology Services Lighthouse Laboratory	Wellcome Sanger Institute for the COVID-19 Genomics UK (COG-UK) Consortium
hCoV-19/England/MILK-2955762/2021	EPI_ISL_6216891	2021-11-04	Lighthouse Lab in Milton Keynes	Wellcome Sanger Institute for the COVID-19 Genomics UK (COG-UK) Consortium
hCoV-19/England/MILK-297B739/2021	EPI_ISL_6213233	2021-11-05	Lighthouse Lab in Milton Keynes	Wellcome Sanger Institute for the COVID-19 Genomics UK (COG-UK) Consortium
hCoV-19/England/NORW-30BFA44/2021	EPI_ISL_6275077	2021-11-02	Quadram Institute Bioscience	COVID-19 Genomics UK (COG-UK) Consortium
hCoV-19/England/PHEP-YYB3UIQ/2021	EPI_ISL_6279345	2021-10-27	Respiratory Virus Unit	COVID-19 Genomics UK (COG-UK) Consortium
hCoV-19/England/PHEP-YYB3UP9/2021	EPI_ISL_6279368	2021-10-27	Respiratory Virus Unit	COVID-19 Genomics UK (COG-UK) Consortium
hCoV-19/England/PHEP-YYB3UTS/2021	EPI_ISL_6279372	2021-10-27	Respiratory Virus Unit	COVID-19 Genomics UK (COG-UK) Consortium
hCoV-19/England/PHEP-YYB3X7N/2021	EPI_ISL_6279394	2021-10-27	Respiratory Virus Unit	COVID-19 Genomics UK (COG-UK) Consortium
hCoV-19/England/NORW-30BAFBA/2021	EPI_ISL_6274658	2021-11-02	Quadram Institute Bioscience	COVID-19 Genomics UK (COG-UK) Consortium
hCoV-19/England/BRBR-29947A3/2021	EPI_ISL_6299651	2021-11-06	Berkshire and Surrey Pathology Services Lighthouse Laboratory	Wellcome Sanger Institute for the COVID-19 Genomics UK (COG-UK) Consortium
hCoV-19/England/BRBR-298E0ED/2021	EPI_ISL_6303486	2021-11-06	Berkshire and Surrey Pathology Services Lighthouse Laboratory	Wellcome Sanger Institute for the COVID-19 Genomics UK (COG-UK) Consortium
hCoV-19/England/PLYM-29E4294/2021	EPI_ISL_6356885	2021-11-09	Lighthouse Laboratory Plymouth	Wellcome Sanger Institute for the COVID-19 Genomics UK (COG-UK) Consortium
hCoV-19/England/MILK-2A08800/2021	EPI_ISL_6346734	2021-11-10	Lighthouse Lab in Milton Keynes	Wellcome Sanger Institute for the COVID-19 Genomics UK (COG-UK) Consortium
hCoV-19/England/MILK-29B1096/2021	EPI_ISL_6364174	2021-11-07	Lighthouse Lab in Milton Keynes	Wellcome Sanger Institute for the COVID-19 Genomics UK (COG-UK) Consortium
hCoV-19/England/PLYM-29E17C5/2021	EPI_ISL_6351053	2021-11-09	Lighthouse Laboratory Plymouth	Wellcome Sanger Institute for the COVID-19 Genomics UK (COG-UK) Consortium
hCoV-19/England/PLYM-29DF3B7/2021	EPI_ISL_6361147	2021-11-09	Lighthouse Laboratory Plymouth	Wellcome Sanger Institute for the COVID-19 Genomics UK (COG-UK) Consortium
hCoV-19/England/MILK-2A07740/2021	EPI_ISL_6352720	2021-11-10	Lighthouse Lab in Milton Keynes	Wellcome Sanger Institute for the COVID-19 Genomics UK (COG-UK) Consortium
hCoV-19/England/MILK-29E7D81/2021	EPI_ISL_6356212	2021-11-09	Lighthouse Lab in Milton Keynes	Wellcome Sanger Institute for the COVID-19 Genomics UK (COG-UK) Consortium
hCoV-19/England/MILK-29E1BC9/2021	EPI_ISL_6356095	2021-11-09	Lighthouse Lab in Milton Keynes	Wellcome Sanger Institute for the COVID-19 Genomics UK (COG-UK) Consortium
hCoV-19/England/MILK-2A2C38D/2021	EPI_ISL_6432216	2021-11-10	Lighthouse Lab in Milton Keynes	Wellcome Sanger Institute for the COVID-19 Genomics UK (COG-UK) Consortium
hCoV-19/England/MILK-2A349DB/2021	EPI_ISL_6425838	2021-11-12	Lighthouse Lab in Milton Keynes	Wellcome Sanger Institute for the COVID-19 Genomics UK (COG-UK) Consortium
hCoV-19/England/MILK-2A2C02C/2021	EPI_ISL_6432331	2021-11-10	Lighthouse Lab in Milton Keynes	Wellcome Sanger Institute for the COVID-19 Genomics UK (COG-UK) Consortium
hCoV-19/England/MILK-2A4B449/2021	EPI_ISL_6499751	2021-11-11	Lighthouse Lab in Milton Keynes	Wellcome Sanger Institute for the COVID-19 Genomics UK (COG-UK) Consortium
hCoV-19/England/MILK-2A61FC4/2021	EPI_ISL_6557931	2021-11-13	Lighthouse Lab in Milton Keynes	Wellcome Sanger Institute for the COVID-19 Genomics UK (COG-UK) Consortium
hCoV-19/England/MILK-2A62039/2021	EPI_ISL_6557709	2021-11-13	Lighthouse Lab in Milton Keynes	Wellcome Sanger Institute for the COVID-19 Genomics UK (COG-UK) Consortium
hCoV-19/England/MILK-2A65CC9/2021	EPI_ISL_6549017	2021-11-12	Lighthouse Lab in Milton Keynes	Wellcome Sanger Institute for the COVID-19 Genomics UK (COG-UK) Consortium
hCoV-19/England/MILK-2A65C8D/2021	EPI_ISL_6548888	2021-11-12	Lighthouse Lab in Milton Keynes	Wellcome Sanger Institute for the COVID-19 Genomics UK (COG-UK) Consortium
hCoV-19/England/MILK-2A74E1C/2021	EPI_ISL_6580623	2021-11-13	Lighthouse Lab in Milton Keynes	Wellcome Sanger Institute for the COVID-19 Genomics UK (COG-UK) Consortium
hCoV-19/England/MILK-2A74CC7/2021	EPI_ISL_6580593	2021-11-13	Lighthouse Lab in Milton Keynes	Wellcome Sanger Institute for the COVID-19 Genomics UK (COG-UK) Consortium
hCoV-19/England/BRBR-2AA3C1A/2021	EPI_ISL_6593868	2021-11-14	Berkshire and Surrey Pathology Services Lighthouse Laboratory	Wellcome Sanger Institute for the COVID-19 Genomics UK (COG-UK) Consortium
hCoV-19/England/BRBR-2AB7E3B/2021	EPI_ISL_6618883	2021-11-15	Berkshire and Surrey Pathology Services Lighthouse Laboratory	Wellcome Sanger Institute for the COVID-19 Genomics UK (COG-UK) Consortium
hCoV-19/England/MILK-2AC7E47/2021	EPI_ISL_6619506	2021-11-16	Lighthouse Lab in Milton Keynes	Wellcome Sanger Institute for the COVID-19 Genomics UK (COG-UK) Consortium
hCoV-19/England/MILK-2AC4141/2021	EPI_ISL_6619684	2021-11-16	Lighthouse Lab in Milton Keynes	Wellcome Sanger Institute for the COVID-19 Genomics UK (COG-UK) Consortium
hCoV-19/England/MILK-2A9794F/2021	EPI_ISL_6673928	2021-11-15	Lighthouse Lab in Milton Keynes	Wellcome Sanger Institute for the COVID-19 Genomics UK (COG-UK) Consortium
hCoV-19/England/MILK-2A8EDE5/2021	EPI_ISL_6675108	2021-11-15	Lighthouse Lab in Milton Keynes	Wellcome Sanger Institute for the COVID-19 Genomics UK (COG-UK) Consortium
hCoV-19/England/PLYM-2AD3561/2021	EPI_ISL_6671362	2021-11-17	Lighthouse Laboratory Plymouth	Wellcome Sanger Institute for the COVID-19 Genomics UK (COG-UK) Consortium
hCoV-19/England/ALDP-2AF4E6F/2021	EPI_ISL_6670681	2021-11-15	Lighthouse Lab in Alderley Park	Wellcome Sanger Institute for the COVID-19 Genomics UK (COG-UK) Consortium
hCoV-19/England/MILK-2A97C19/2021	EPI_ISL_6673790	2021-11-15	Lighthouse Lab in Milton Keynes	Wellcome Sanger Institute for the COVID-19 Genomics UK (COG-UK) Consortium
hCoV-19/England/ALDP-2AF4F8A/2021	EPI_ISL_6670888	2021-11-15	Lighthouse Lab in Alderley Park	Wellcome Sanger Institute for the COVID-19 Genomics UK (COG-UK) Consortium
hCoV-19/England/BRBR-2AFD5BC/2021	EPI_ISL_6759070	2021-11-17	Berkshire and Surrey Pathology Services Lighthouse Laboratory	Wellcome Sanger Institute for the COVID-19 Genomics UK (COG-UK) Consortium
hCoV-19/England/BRBR-2AF9D4F/2021	EPI_ISL_6759933	2021-11-17	Berkshire and Surrey Pathology Services Lighthouse Laboratory	Wellcome Sanger Institute for the COVID-19 Genomics UK (COG-UK) Consortium
hCoV-19/Northern Ireland/BRBR-2AF8D22/2021	EPI_ISL_6759830	2021-11-17	Berkshire and Surrey Pathology Services Lighthouse Laboratory	Wellcome Sanger Institute for the COVID-19 Genomics UK (COG-UK) Consortium
hCoV-19/England/BRBR-2AD0CD8/2021	EPI_ISL_6770942	2021-11-15	Berkshire and Surrey Pathology Services Lighthouse Laboratory	Wellcome Sanger Institute for the COVID-19 Genomics UK (COG-UK) Consortium
hCoV-19/England/MILK-2AE7EBA/2021	EPI_ISL_6770070	2021-11-16	Lighthouse Lab in Milton Keynes	Wellcome Sanger Institute for the COVID-19 Genomics UK (COG-UK) Consortium
hCoV-19/England/PLYM-2B12635/2021	EPI_ISL_6767485	2021-11-19	Lighthouse Laboratory Plymouth	Wellcome Sanger Institute for the COVID-19 Genomics UK (COG-UK) Consortium
hCoV-19/England/BRBR-2B15605/2021	EPI_ISL_6768793	2021-11-18	Berkshire and Surrey Pathology Services Lighthouse Laboratory	Wellcome Sanger Institute for the COVID-19 Genomics UK (COG-UK) Consortium
hCoV-19/England/MILK-2B6CDBF/2021	EPI_ISL_6816940	2021-11-22	Lighthouse Lab in Milton Keynes	Wellcome Sanger Institute for the COVID-19 Genomics UK (COG-UK) Consortium
hCoV-19/England/BRBR-2B97F4C/2021	EPI_ISL_6833885	2021-11-22	Berkshire and Surrey Pathology Services Lighthouse Laboratory	Wellcome Sanger Institute for the COVID-19 Genomics UK (COG-UK) Consortium
hCoV-19/England/MILK-2BAE2C1/2021	EPI_ISL_6866708	2021-11-23	Lighthouse Lab in Milton Keynes	Wellcome Sanger Institute for the COVID-19 Genomics UK (COG-UK) Consortium
hCoV-19/England/BRBR-2BB9C2F/2021	EPI_ISL_6868885	2021-11-23	Berkshire and Surrey Pathology Services Lighthouse Laboratory	Wellcome Sanger Institute for the COVID-19 Genomics UK (COG-UK) Consortium
hCoV-19/Scotland/QEUH-2BA65A2/2021	EPI_ISL_6869458	2021-11-23	Lighthouse Lab in Glasgow	Wellcome Sanger Institute for the COVID-19 Genomics UK (COG-UK) Consortium
hCoV-19/England/BRBR-2BE95EF/2021	EPI_ISL_6921030	2021-11-22	Berkshire and Surrey Pathology Services Lighthouse Laboratory	Wellcome Sanger Institute for the COVID-19 Genomics UK (COG-UK) Consortium
hCoV-19/England/BRBR-2BEC19D/2021	EPI_ISL_7033954	2021-11-22	Berkshire and Surrey Pathology Services Lighthouse Laboratory	Wellcome Sanger Institute for the COVID-19 Genomics UK (COG-UK) Consortium
hCoV-19/England/NORT-YYU8H3/2021	EPI_ISL_6973263	2021-00-00	Northumbria University	South Tees Hospitals NHS Foundation Trust
hCoV-19/England/LOND-135559E/2021	EPI_ISL_6972629	2021-11-09	University College London	COVID-19 Genomics UK (COG-UK) Consortium
hCoV-19/England/PHEP-YYNYJZG/2021	EPI_ISL_6988768	2021-11-11	Respiratory Virus Unit	COVID-19 Genomics UK (COG-UK) Consortium
hCoV-19/England/PHEP-YYBHZ5A/2021	EPI_ISL_6986403	2021-11-01	Respiratory Virus Unit	COVID-19 Genomics UK (COG-UK) Consortium
hCoV-19/England/MILK-2BF7E10/2021	EPI_ISL_7034931	2021-11-25	Lighthouse Lab in Milton Keynes	Wellcome Sanger Institute for the COVID-19 Genomics UK (COG-UK) Consortium
hCoV-19/Wales/PHWC-PFPGIS/2021	EPI_ISL_7011670	2021-11-10	n.a.	Public Health Wales Microbiology Cardiff Wales Specialist Virology Centre
hCoV-19/Wales/PHWC-PFPGWA/2021	EPI_ISL_7011680	2021-11-10	n.a.	Public Health Wales Microbiology Cardiff Wales Specialist Virology Centre
hCoV-19/Wales/PHWC-PFJ66W/2021	EPI_ISL_7006755	2021-11-10	n.a.	Public Health Wales Microbiology Cardiff Wales Specialist Virology Centre
hCoV-19/Wales/PHWC-PFJ691/2021	EPI_ISL_7006767	2021-11-10	n.a.	Public Health Wales Microbiology Cardiff Wales Specialist Virology Centre
hCoV-19/England/BRBR-2C1E999/2021	EPI_ISL_7144142	2021-11-27	Berkshire and Surrey Pathology Services Lighthouse Laboratory	Wellcome Sanger Institute for the COVID-19 Genomics UK (COG-UK) Consortium
hCoV-19/England/BRBR-2C30621/2021	EPI_ISL_7158248	2021-11-25	Berkshire and Surrey Pathology Services Lighthouse Laboratory	Wellcome Sanger Institute for the COVID-19 Genomics UK (COG-UK) Consortium
hCoV-19/England/LSPA-2C68972/2021	EPI_ISL_7203496	2021-11-27	Rosalind Franklin Laboratory	Wellcome Sanger Institute for the COVID-19 Genomics UK (COG-UK) Consortium
hCoV-19/England/BRBR-2C6B915/2021	EPI_ISL_7200744	2021-11-26	Berkshire and Surrey Pathology Services Lighthouse Laboratory	Wellcome Sanger Institute for the COVID-19 Genomics UK (COG-UK) Consortium
hCoV-19/England/BRBR-2C64475/2021	EPI_ISL_7203301	2021-11-26	Berkshire and Surrey Pathology Services Lighthouse Laboratory	Wellcome Sanger Institute for the COVID-19 Genomics UK (COG-UK) Consortium
hCoV-19/England/PLYM-2C7F644/2021	EPI_ISL_7198710	2021-11-29	Lighthouse Laboratory Plymouth	Wellcome Sanger Institute for the COVID-19 Genomics UK (COG-UK) Consortium
hCoV-19/England/BRBR-2C9694E/2021	EPI_ISL_7295697	2021-11-30	Berkshire and Surrey Pathology Services Lighthouse Laboratory	Wellcome Sanger Institute for the COVID-19 Genomics UK (COG-UK) Consortium
hCoV-19/Wales/PHWC-PF1QDE/2021	EPI_ISL_7351750	2021-11-10	n.a.	Public Health Wales Microbiology Cardiff Wales Specialist Virology Centre
hCoV-19/England/BRBR-2CDD43B/2021	EPI_ISL_7391582	2021-11-30	Berkshire and Surrey Pathology Services Lighthouse Laboratory	Wellcome Sanger Institute for the COVID-19 Genomics UK (COG-UK) Consortium
hCoV-19/England/BRBR-2CE2521/2021	EPI_ISL_7394930	2021-12-02	Berkshire and Surrey Pathology Services Lighthouse Laboratory	Wellcome Sanger Institute for the COVID-19 Genomics UK (COG-UK) Consortium
hCoV-19/England/BRBR-2CDF1E7/2021	EPI_ISL_7395229	2021-12-01	Berkshire and Surrey Pathology Services Lighthouse Laboratory	Wellcome Sanger Institute for the COVID-19 Genomics UK (COG-UK) Consortium
hCoV-19/England/BRBR-2CE60FF/2021	EPI_ISL_7392749	2021-12-01	Berkshire and Surrey Pathology Services Lighthouse Laboratory	Wellcome Sanger Institute for the COVID-19 Genomics UK (COG-UK) Consortium
hCoV-19/England/BRBR-2CDF4C0/2021	EPI_ISL_7395210	2021-12-01	Berkshire and Surrey Pathology Services Lighthouse Laboratory	Wellcome Sanger Institute for the COVID-19 Genomics UK (COG-UK) Consortium
hCoV-19/England/BRBR-2CECADD/2021	EPI_ISL_7387160	2021-12-01	Berkshire and Surrey Pathology Services Lighthouse Laboratory	Wellcome Sanger Institute for the COVID-19 Genomics UK (COG-UK) Consortium
hCoV-19/England/BRBR-2CDF211/2021	EPI_ISL_7394955	2021-12-01	Berkshire and Surrey Pathology Services Lighthouse Laboratory	Wellcome Sanger Institute for the COVID-19 Genomics UK (COG-UK) Consortium
hCoV-19/England/BRBR-2CEC76D/2021	EPI_ISL_7386547	2021-12-01	Berkshire and Surrey Pathology Services Lighthouse Laboratory	Wellcome Sanger Institute for the COVID-19 Genomics UK (COG-UK) Consortium
hCoV-19/England/PHEP-YYN8EW9/2021	EPI_ISL_7399333	2021-11-21	Respiratory Virus Unit	COVID-19 Genomics UK (COG-UK) Consortium
hCoV-19/England/NORW-30FA891/2021	EPI_ISL_7463021	2021-11-22	Quadram Institute Bioscience	COVID-19 Genomics UK (COG-UK) Consortium
hCoV-19/England/NORW-30F9CAD/2021	EPI_ISL_7462929	2021-11-23	Quadram Institute Bioscience	COVID-19 Genomics UK (COG-UK) Consortium
hCoV-19/England/MILK-2CCFE4D/2021	EPI_ISL_7512588	2021-11-29	Lighthouse Lab in Milton Keynes	Wellcome Sanger Institute for the COVID-19 Genomics UK (COG-UK) Consortium
hCoV-19/England/MILK-2D3DE2B/2021	EPI_ISL_7560025	2021-12-04	Lighthouse Lab in Milton Keynes	Wellcome Sanger Institute for the COVID-19 Genomics UK (COG-UK) Consortium
hCoV-19/England/MILK-2D746B7/2021	EPI_ISL_7576609	2021-12-06	Lighthouse Lab in Milton Keynes	Wellcome Sanger Institute for the COVID-19 Genomics UK (COG-UK) Consortium
hCoV-19/England/MILK-2D914C9/2021	EPI_ISL_7633854	2021-12-06	Lighthouse Lab in Milton Keynes	Wellcome Sanger Institute for the COVID-19 Genomics UK (COG-UK) Consortium
hCoV-19/England/ALDP-2DCCD42/2021	EPI_ISL_7676574	2021-12-07	Lighthouse Lab in Alderley Park	Wellcome Sanger Institute for the COVID-19 Genomics UK (COG-UK) Consortium
hCoV-19/England/BRBR-2DE9082/2021	EPI_ISL_7718361	2021-12-08	Berkshire and Surrey Pathology Services Lighthouse Laboratory	Wellcome Sanger Institute for the COVID-19 Genomics UK (COG-UK) Consortium
hCoV-19/England/BRBR-2DF5E7A/2021	EPI_ISL_7717983	2021-12-08	Berkshire and Surrey Pathology Services Lighthouse Laboratory	Wellcome Sanger Institute for the COVID-19 Genomics UK (COG-UK) Consortium
hCoV-19/England/NEWC-2DF4CF9/2021	EPI_ISL_7718739	2021-12-09	Integrated Covid Hub North East	Wellcome Sanger Institute for the COVID-19 Genomics UK (COG-UK) Consortium
hCoV-19/England/MILK-2DD5B5B/2021	EPI_ISL_7725033	2021-12-08	Lighthouse Lab in Milton Keynes	Wellcome Sanger Institute for the COVID-19 Genomics UK (COG-UK) Consortium
hCoV-19/England/BRBR-2E2123C/2021	EPI_ISL_7759187	2021-12-10	Berkshire and Surrey Pathology Services Lighthouse Laboratory	Wellcome Sanger Institute for the COVID-19 Genomics UK (COG-UK) Consortium
hCoV-19/England/NEWC-2E11C6E/2021	EPI_ISL_7764562	2021-12-10	Integrated Covid Hub North East	Wellcome Sanger Institute for the COVID-19 Genomics UK (COG-UK) Consortium
hCoV-19/England/BRBR-2E1F7E7/2021	EPI_ISL_7817951	2021-12-09	Berkshire and Surrey Pathology Services Lighthouse Laboratory	Wellcome Sanger Institute for the COVID-19 Genomics UK (COG-UK) Consortium
hCoV-19/England/LOND-135B53E/2021	EPI_ISL_7843191	2021-12-01	University College London	COVID-19 Genomics UK (COG-UK) Consortium
hCoV-19/England/NORT-YY7EZQ/2021	EPI_ISL_7822167	2021-11-20	Northumbria University	South Tees Hospitals NHS Foundation Trust
hCoV-19/England/NORT-YY7JYH/2021	EPI_ISL_7822199	2021-11-20	Northumbria University	South Tees Hospitals NHS Foundation Trust
hCoV-19/England/MILK-2E692CF/2021	EPI_ISL_7836040	2021-12-12	Lighthouse Lab in Milton Keynes	Wellcome Sanger Institute for the COVID-19 Genomics UK (COG-UK) Consortium
hCoV-19/England/NEWC-2F0A5E4/2021	EPI_ISL_8073326	2021-12-15	Integrated Covid Hub North East	Wellcome Sanger Institute for the COVID-19 Genomics UK (COG-UK) Consortium
hCoV-19/England/NORT-YY67MO/2021	EPI_ISL_8074901	2021-00-00	Northumbria University	South Tees Hospitals NHS Foundation Trust
hCoV-19/England/MILK-2EF8DC4/2021	EPI_ISL_8045424	2021-12-15	Lighthouse Lab in Milton Keynes	Wellcome Sanger Institute for the COVID-19 Genomics UK (COG-UK) Consortium
hCoV-19/England/MILK-2FF08D9/2021	EPI_ISL_8277659	2021-12-25	Lighthouse Lab in Milton Keynes	Wellcome Sanger Institute for the COVID-19 Genomics UK (COG-UK) Consortium
hCoV-19/Colombia/ANT-PRO-LDSP362/2021	EPI_ISL_4958005	2021-06-15	HPTU	Laboratorio Departamental de Salud Publica de Antioquia
hCoV-19/Colombia/ANT-INS-VG-5822/2021	EPI_ISL_5199330	2021-06-18	Laboratorio SYNLAB Colombia	Instituto Nacional de Salud- Direcci\u00f3n de Investigaci\u00f3n en Salud P\u00fablica
hCoV-19/Colombia/ANT-LDSP1011/2021	EPI_ISL_5923359	2021-08-19	LIME	Laboratorio Departamental de Salud Publica de Antioquia
hCoV-19/Wales/PHWC-PR1Z98/2021	EPI_ISL_5817121	2021-10-18	n.a.	Public Health Wales Microbiology Cardiff Wales Specialist Virology Centre
hCoV-19/Wales/PHWC-PR4R6C/2021	EPI_ISL_6139288	2021-10-20	n.a.	Public Health Wales Microbiology Cardiff Wales Specialist Virology Centre
hCoV-19/Wales/PHWC-PRZ8KA/2021	EPI_ISL_6145723	2021-10-23	n.a.	Public Health Wales Microbiology Cardiff Wales Specialist Virology Centre
hCoV-19/India/AP-CCMB-CIB5947/2021	EPI_ISL_7735013	2021-11-15	AP SSO	CSIR-Centre for Cellular and Molecular Biology-INSACOG
hCoV-19/Indonesia/JT-NIHRD-WGS13709/2021	EPI_ISL_7952072	2021-11-30	RSUP dr Kariadi Semarang	National Institute of Health Research and Development
hCoV-19/India/AP-CCMB-CIB6819/2021	EPI_ISL_8052164	2021-11-23	AP SSO	CSIR-Centre for Cellular and Molecular Biology-INSACOG
hCoV-19/USA/VT-CDCBI-CRSP_ILBCABA57MFZ2PR3/2021	EPI_ISL_4730095	2021-09-20	Broad Institute Clinical Research Sequencing Platform	Infectious Disease Program
hCoV-19/USA/VT-CDCBI-CRSP_SZALWFXT4HBTYQ5G/2021	EPI_ISL_4973335	2021-09-24	Broad Institute Clinical Research Sequencing Platform	Infectious Disease Program
hCoV-19/USA/VT-CDCBI-CRSP_WIKOWUOVVYZ4XFCI/2021	EPI_ISL_4973346	2021-09-24	Broad Institute Clinical Research Sequencing Platform	Infectious Disease Program
hCoV-19/USA/VT-CDCBI-CRSP_FQLN2KVBBURIYTGQ/2021	EPI_ISL_5009661	2021-09-29	Broad Institute Clinical Research Sequencing Platform	Infectious Disease Program
hCoV-19/USA/VT-CDCBI-CRSP_L5XJITMQYJ2TXJCS/2021	EPI_ISL_5015083	2021-09-27	Broad Institute Clinical Research Sequencing Platform	Infectious Disease Program
hCoV-19/USA/ME-HETL-J8482/2021	EPI_ISL_6532975	2021-09-15	Maine Health and Environmental Testing Laboratory	Tewhey Lab
hCoV-19/Germany/SL-RKI-I-293851/2021	EPI_ISL_5671797	2021-10-12	Sonic - Bioscientia - MVZ Labor Saar GmbH	Robert Koch Institute
hCoV-19/Germany/SL-RKI-I-294105/2021	EPI_ISL_5673030	2021-10-12	Sonic - Bioscientia - MVZ Labor Saar GmbH	Robert Koch Institute
hCoV-19/Italy/VEN-IZSVe-21RS8158-8_VR/2021	EPI_ISL_4968811	2021-09-25	AOUIVR	Istituto Zooprofilattico Sperimentale delle Venezie
hCoV-19/Japan/PG-126732/2021	EPI_ISL_5699770	2021-00-00	Pathogen Genomics Center	Pathogen Genomics Center
hCoV-19/England/MILK-27F9A2D/2021	EPI_ISL_5792302	2021-10-20	Lighthouse Lab in Milton Keynes	Wellcome Sanger Institute for the COVID-19 Genomics UK (COG-UK) Consortium
hCoV-19/Wales/PHWC-PFB48Z/2021	EPI_ISL_6283188	2021-11-02	n.a.	Public Health Wales Microbiology Cardiff Wales Specialist Virology Centre
hCoV-19/USA/TX-HHD-2111020327/2021	EPI_ISL_6073273	2021-10-12	MAGNOLIA HEALTH CENTER - 7037 CAPITOL	Houston Health Dept.
hCoV-19/USA/TX-HHD-2111020352/2021	EPI_ISL_6073274	2021-10-12	MAGNOLIA HEALTH CENTER - 7037 CAPITOL	Houston Health Dept.
hCoV-19/USA/TX-HHD-2111052731/2021	EPI_ISL_6073368	2021-10-15	MAGNOLIA HEALTH CENTER - 7037 CAPITOL	Houston Health Dept.
hCoV-19/USA/TX-CDC-FG-158951/2021	EPI_ISL_6620204	2021-10-25	Fulgent Genetics	Centers for Disease Control and Prevention Division of Viral Diseases
hCoV-19/USA/NJ-PHEL-V21023436/2021	EPI_ISL_5707646	2021-10-20	NJDOH	NJ_PHEL
hCoV-19/USA/MI-MDHHS-SC34408/2021	EPI_ISL_6326176	2021-09-26	Michigan Department of Health and Human Services	Michigan Department of Health and Human Services
hCoV-19/USA/TX-HMH-MCoV-65929/2021	EPI_ISL_6948786	2021-10-05	Houston Methodist Hospital	Houston Methodist Hospital
hCoV-19/USA/TX-CDC-ASC210278759/2021	EPI_ISL_5005846	2021-09-15	Aegis Sciences Corporation	Centers for Disease Control and Prevention Division of Viral Diseases
hCoV-19/Turkey/HSGM-F11277/2021	EPI_ISL_8164412	2021-12-22	Ministry of Health Turkey	Ministry of Health Turkey
hCoV-19/Chile/LI-164208/2021	EPI_ISL_5694214	2021-10-05	Genetica Molecular and Subdepartamento de Virologia ISP Chile	Instituto de Salud Publica de Chile
hCoV-19/Chile/LI-166088/2021	EPI_ISL_5880162	2021-10-11	Genetica Molecular and Subdepartamento de Virologia ISP Chile	Instituto de Salud Publica de Chile
hCoV-19/Chile/RM-167723/2021	EPI_ISL_6053901	2021-10-15	Genetica Molecular and Subdepartamento de Virologia ISP Chile	Instituto de Salud Publica de Chile
hCoV-19/Chile/LI-168513/2021	EPI_ISL_6456534	2021-10-17	Genetica Molecular and Subdepartamento de Virologia ISP Chile	Instituto de Salud Publica de Chile
hCoV-19/Colombia/MAG-CGBM-S18112021-11/2021	EPI_ISL_6945612	2021-10-10	Laboratorio Cristian Gram	Centro de Gen\u00e9tica y Biolog\u00eda Molecular - Universidad del Magdalena
hCoV-19/Colombia/DC-LSPSDS-VG-1104954/2021	EPI_ISL_7503380	2021-09-20	Compensar Calle 63	LSPSDS
hCoV-19/Chile/RM-181514/2021	EPI_ISL_7778208	2021-11-14	Genetica Molecular and Subdepartamento de Virologia ISP Chile	Instituto de Salud Publica de Chile
hCoV-19/Colombia/CES-IAVH-VG-8788/2021	EPI_ISL_7775201	2021-10-05	LDSP Cesar	Instituto de Investigaci\u00f3n de Recursos Biol\u00f3gicos Alexander von Humboldt
hCoV-19/Colombia/CES-IAVH-VG-8789/2021	EPI_ISL_7775204	2021-10-05	LDSP Cesar	Instituto de Investigaci\u00f3n de Recursos Biol\u00f3gicos Alexander von Humboldt
hCoV-19/Colombia/CES-IAVH-VG-8786/2021	EPI_ISL_7775199	2021-09-29	LDSP Cesar	Instituto de Investigaci\u00f3n de Recursos Biol\u00f3gicos Alexander von Humboldt
hCoV-19/France/ARA-HCL021148547301/2021	EPI_ISL_4294455	2021-08-11	unknown	CNR Virus des Infections Respiratoires - France SUD
hCoV-19/Costa Rica/INC-1630-713112/2021	EPI_ISL_6591804	2021-10-27	HOSPITAL METROPOLITANO	Inciensa
hCoV-19/India/WB-INSACOG-1931300476084/2021	EPI_ISL_6886293	2021-09-29	INSACOG-WB	National Institute of Biomedical Genomics \u2013 INSACOG
hCoV-19/USA/IA-SHL-1934881/2021	EPI_ISL_6590799	2021-11-14	State Hygienic Laboratory at the University of Iowa	State Hygienic Laboratory at the University of Iowa
hCoV-19/USA/IA-SHL-1938204/2021	EPI_ISL_7032343	2021-11-15	State Hygienic Laboratory at the University of Iowa	State Hygienic Laboratory at the University of Iowa
hCoV-19/USA/IA-SHL-1956446/2021	EPI_ISL_7674767	2021-11-29	State Hygienic Laboratory at the University of Iowa	State Hygienic Laboratory at the University of Iowa
hCoV-19/USA/IA-CDC-ASC210488225/2021	EPI_ISL_7702858	2021-11-19	Aegis Sciences Corporation	Centers for Disease Control and Prevention Division of Viral Diseases
hCoV-19/USA/WA-UW-21120269616/2021	EPI_ISL_8161891	2021-12-02	UW Virology Lab	UW Virology Lab
hCoV-19/USA/WA-CDC-UW21121636942/2021	EPI_ISL_8163466	2021-12-16	UW Virology Lab	UW Virology Lab
hCoV-19/England/MILK-29BCECE/2021	EPI_ISL_6365099	2021-11-08	Lighthouse Lab in Milton Keynes	Wellcome Sanger Institute for the COVID-19 Genomics UK (COG-UK) Consortium
hCoV-19/England/MILK-29BCCE2/2021	EPI_ISL_6364948	2021-11-08	Lighthouse Lab in Milton Keynes	Wellcome Sanger Institute for the COVID-19 Genomics UK (COG-UK) Consortium
hCoV-19/Denmark/DCGC-203467/2021	EPI_ISL_6099271	2021-11-02	Department of Bacteria	Statens Serum Institut Bioinformatics and Microbial Genomics
hCoV-19/Denmark/DCGC-220541/2021	EPI_ISL_6609766	2021-11-10	Department of Bacteria	Statens Serum Institut Bioinformatics and Microbial Genomics
hCoV-19/Denmark/DCGC-220088/2021	EPI_ISL_6609424	2021-11-10	Department of Bacteria	Statens Serum Institut Bioinformatics and Microbial Genomics
hCoV-19/Denmark/DCGC-222286/2021	EPI_ISL_6847739	2021-11-09	Department of Bacteria	Statens Serum Institut Bioinformatics and Microbial Genomics
hCoV-19/Japan/PG-144998/2021	EPI_ISL_5768021	2021-10-01	Department of Infectious Diseases	Department of Infectious Diseases
hCoV-19/Japan/PG-139612/2021	EPI_ISL_5767912	2021-09-27	Department of Infectious Diseases	Department of Infectious Diseases
hCoV-19/Japan/PG-150462/2021	EPI_ISL_5748161	2021-09-28	Pathogen Genomics Center	Pathogen Genomics Center
hCoV-19/Japan/PG-156530/2021	EPI_ISL_7046112	2021-10-04	Pathogen Genomics Center	Pathogen Genomics Center
hCoV-19/Japan/PG-156529/2021	EPI_ISL_7046103	2021-10-04	Pathogen Genomics Center	Pathogen Genomics Center
hCoV-19/Colombia/ATL-UNIANDES-G027027/2021	EPI_ISL_4740254	2021-07-17	Gencore - Universidad de los Andes	Gencore - Universidad de los Andes
hCoV-19/Colombia/DC-H110/2021	EPI_ISL_7307280	2021-06-28	Hospital Universitario San Ignacio	Centro de Investigaciones en Microbiolog\u00eda y Biotecnolog\u00eda-UR (CIMBIUR)
hCoV-19/Brazil/PE-FIOCRUZ-IAM3813/2021	EPI_ISL_4487246	2021-08-02	NUPIT/UFPE	WallauLab on behalf of Fiocruz COVID-19 Genomic Surveillance Network
hCoV-19/Brazil/PE-BA1200-261041606/2021	EPI_ISL_6568665	2021-07-27	Laborat\u00f3rio Central de Sa\u00fade P\u00fablica de Pernambuco	Coordena\u00e7\u00e3o Geral de Laborat\u00f3rios de Sa\u00fade P\u00fablica (CGLAB/DAE
hCoV-19/Brazil/PE-BA1200-261138659/2021	EPI_ISL_6568667	2021-09-04	Laborat\u00f3rio Central de Sa\u00fade P\u00fablica de Pernambuco	Coordena\u00e7\u00e3o Geral de Laborat\u00f3rios de Sa\u00fade P\u00fablica (CGLAB/DAE
hCoV-19/Brazil/PE-BA1200-261103676/2021	EPI_ISL_6568683	2021-08-18	Laborat\u00f3rio Central de Sa\u00fade P\u00fablica de Pernambuco	Coordena\u00e7\u00e3o Geral de Laborat\u00f3rios de Sa\u00fade P\u00fablica (CGLAB/DAE
hCoV-19/Estonia/16096243/2021	EPI_ISL_4503349	2021-08-31	Synlab Eesti O\u00dc	1. Laboratory of Communicable Diseases (Estonia)
hCoV-19/England/MILK-204C5C7/2021	EPI_ISL_5036396	2021-10-03	Lighthouse Lab in Milton Keynes	Wellcome Sanger Institute for the COVID-19 Genomics UK (COG-UK) Consortium
hCoV-19/England/MILK-204C5F4/2021	EPI_ISL_5036313	2021-10-04	Lighthouse Lab in Milton Keynes	Wellcome Sanger Institute for the COVID-19 Genomics UK (COG-UK) Consortium
hCoV-19/England/MILK-204C56D/2021	EPI_ISL_5036363	2021-10-04	Lighthouse Lab in Milton Keynes	Wellcome Sanger Institute for the COVID-19 Genomics UK (COG-UK) Consortium
hCoV-19/England/MILK-27C2C27/2021	EPI_ISL_5479254	2021-10-19	Lighthouse Lab in Milton Keynes	Wellcome Sanger Institute for the COVID-19 Genomics UK (COG-UK) Consortium
hCoV-19/USA/VA-CDC-LC0276989/2021	EPI_ISL_4816348	2021-09-13	Laboratory Corporation of America	Centers for Disease Control and Prevention Division of Viral Diseases
hCoV-19/England/MILK-2CD713A/2021	EPI_ISL_7396893	2021-12-02	Lighthouse Lab in Milton Keynes	Wellcome Sanger Institute for the COVID-19 Genomics UK (COG-UK) Consortium
hCoV-19/England/MILK-2CD4BD5/2021	EPI_ISL_7393871	2021-12-02	Lighthouse Lab in Milton Keynes	Wellcome Sanger Institute for the COVID-19 Genomics UK (COG-UK) Consortium
hCoV-19/England/ALDP-2F24C67/2021	EPI_ISL_8074027	2021-12-09	Lighthouse Lab in Alderley Park	Wellcome Sanger Institute for the COVID-19 Genomics UK (COG-UK) Consortium
hCoV-19/India/KA-RF-NCBS-RFNB-504/2021	EPI_ISL_6851824	2021-10-12	MOLECULAR SOLUTIONS CARE HEALTH LLP	National Centre for Biological Sciences
hCoV-19/India/KA-RF-NCBS-RFNB-493/2021	EPI_ISL_6851614	2021-10-08	MOLECULAR SOLUTIONS CARE HEALTH LLP	National Centre for Biological Sciences
hCoV-19/Poland/MIHE-211026005/2021	EPI_ISL_6847138	2021-10-26	Biological Threats Identification and Countermeasure Centre	Biological Threats Identification and Countermeasure Centre
hCoV-19/Poland/MIHE-211026006/2021	EPI_ISL_6847147	2021-10-26	Biological Threats Identification and Countermeasure Centre	Biological Threats Identification and Countermeasure Centre
hCoV-19/Burkina Faso/CHUSS_11898/2021	EPI_ISL_8207294	2021-11-08	Laboratoire de Microbiologie CHU Souro Sanou	Laboratoire de Microbiologie CHU Souro Sanou
hCoV-19/Indonesia/KS-NIHRD-WGS14287/2021	EPI_ISL_8273766	2021-12-19	RSUD dr. H Moch. Ansari Saleh	National Institute of Health Research and Development
hCoV-19/Sweden/SUS0006905/2021	EPI_ISL_7892426	2021-12-10	Clinical Microbiology	Section for Molecular Diagnostics
hCoV-19/Sweden/SUS0006837/2021	EPI_ISL_7892358	2021-12-09	Clinical Microbiology	Section for Molecular Diagnostics
hCoV-19/Sweden/SUS0007156/2021	EPI_ISL_8097851	2021-12-16	Clinical Microbiology	Section for Molecular Diagnostics
hCoV-19/Portugal/PT21121/2021	EPI_ISL_6588379	2021-11-08	UNILABS	Instituto Nacional de Saude (INSA)
hCoV-19/USA/UT-CDC-ASC210520789/2021	EPI_ISL_7228778	2021-11-03	Aegis Sciences Corporation	Centers for Disease Control and Prevention Division of Viral Diseases
hCoV-19/Germany/RP-RKI-I-375821/2021	EPI_ISL_7758635	2021-11-03	MVZ f\u00fcr Laboratoriumsmedizin und Mikrobiologie Koblenz-Mittelrhein (Labor Koblenz)	Robert Koch Institute
hCoV-19/USA/GA-CDC-ASC210634164/2021	EPI_ISL_8265849	2021-12-17	Aegis Sciences Corporation	Centers for Disease Control and Prevention Division of Viral Diseases
hCoV-19/USA/WI-CDC-ASC210628160/2021	EPI_ISL_8260301	2021-12-17	Aegis Sciences Corporation	Centers for Disease Control and Prevention Division of Viral Diseases
hCoV-19/Denmark/DCGC-238545/2021	EPI_ISL_7269374	2021-11-23	Department of Bacteria	Statens Serum Institut Bioinformatics and Microbial Genomics
hCoV-19/Denmark/DCGC-269679/2021	EPI_ISL_7904698	2021-12-05	Department of Bacteria	Statens Serum Institut Bioinformatics and Microbial Genomics
hCoV-19/Denmark/DCGC-271012/2021	EPI_ISL_7906497	2021-12-06	Department of Bacteria	Statens Serum Institut Bioinformatics and Microbial Genomics
hCoV-19/Denmark/DCGC-273658/2021	EPI_ISL_7909647	2021-12-05	Department of Bacteria	Statens Serum Institut Bioinformatics and Microbial Genomics
hCoV-19/USA/NJ-CDC-LC0370828/2021	EPI_ISL_6536286	2021-11-04	Laboratory Corporation of America	Centers for Disease Control and Prevention Division of Viral Diseases
hCoV-19/USA/NJ-CDC-QDX30655929/2021	EPI_ISL_6658007	2021-11-01	Quest Diagnostics Incorporated	Centers for Disease Control and Prevention Division of Viral Diseases
hCoV-19/Germany/SN-RKI-I-370998/2021	EPI_ISL_7754183	2021-11-25	labopart - Medizinische Laboratorien Dresden	Robert Koch Institute
hCoV-19/Germany/SN-RKI-I-371042/2021	EPI_ISL_7754225	2021-11-30	labopart - Medizinische Laboratorien Dresden	Robert Koch Institute
hCoV-19/Germany/SN-RKI-I-371009/2021	EPI_ISL_7754193	2021-11-29	labopart - Medizinische Laboratorien Dresden	Robert Koch Institute
hCoV-19/Germany/SN-RKI-I-370934/2021	EPI_ISL_7754119	2021-11-29	labopart - Medizinische Laboratorien Dresden	Robert Koch Institute
hCoV-19/Germany/BB-RKI-I-378595/2021	EPI_ISL_7764969	2021-12-12	Klinikum Ernst von Bergmann gemeinn\u00fctzige GmbH - station\u00e4rer Bereich	Robert Koch Institute
hCoV-19/Germany/SN-RKI-I-378362/2021	EPI_ISL_7764381	2021-11-25	labopart - Medizinische Laboratorien Dresden	Robert Koch Institute
hCoV-19/Germany/SN-RKI-I-384257/2021	EPI_ISL_8218526	2021-12-06	labopart - Medizinische Laboratorien Dresden	Robert Koch Institute
hCoV-19/Germany/SN-RKI-I-384307/2021	EPI_ISL_8218575	2021-12-09	labopart - Medizinische Laboratorien Dresden	Robert Koch Institute
hCoV-19/Germany/SN-RKI-I-398504/2021	EPI_ISL_8227966	2021-12-15	labopart - Medizinische Laboratorien Dresden	Robert Koch Institute
hCoV-19/Germany/SN-RKI-I-392825/2021	EPI_ISL_8224456	2021-12-13	ELBLAB GmbH Zentrum f\u00fcr LaborMedizin	Robert Koch Institute
hCoV-19/Germany/BE-RKI-I-403846/2021	EPI_ISL_8235030	2021-12-13	MDI Limbach Berlin GmbH	MVZ Labor Berlin
hCoV-19/Germany/SN-RKI-I-408774/2021	EPI_ISL_8247276	2021-12-20	labopart - Medizinische Laboratorien Dresden	Robert Koch Institute
hCoV-19/Germany/SN-RKI-I-407648/2021	EPI_ISL_8245338	2021-12-13	Sonic - Labor Staber Dresden (Klipphausen)	Robert Koch Institute
hCoV-19/Finland/R15496/2021	EPI_ISL_6242821	2021-10-21	Department of Virology and Immunology	Department of Virology
hCoV-19/Poland/3151WSN2021_wsseol/2021	EPI_ISL_6656393	2021-11-04	WSSE w Gdansku	Wojewodzka Stacja Sanitarno-Epidemiologiczna w Olsztynie
hCoV-19/Finland/THL-202130745/2021	EPI_ISL_7493342	2021-10-17	SataDiag	Expert Microbiology
hCoV-19/Finland/THL-202131030/2021	EPI_ISL_7493604	2021-11-02	Vita Laboratoriot Oy	Expert Microbiology
hCoV-19/Finland/THL-202130724/2021	EPI_ISL_7493324	2021-10-13	SataDiag	Expert Microbiology
hCoV-19/Finland/THL-202130961/2021	EPI_ISL_7493537	2021-10-25	Fimlab Laboratoriot Oy Tampere	Expert Microbiology
hCoV-19/Finland/THL-202130744/2021	EPI_ISL_7493341	2021-10-17	SataDiag	Expert Microbiology
hCoV-19/Finland/THL-202130735/2021	EPI_ISL_7493333	2021-10-15	SataDiag	Expert Microbiology
hCoV-19/Finland/THL-202130822/2021	EPI_ISL_7493396	2021-10-18	SataDiag	Expert Microbiology
hCoV-19/England/MILK-2975EFE/2021	EPI_ISL_6217523	2021-11-05	Lighthouse Lab in Milton Keynes	Wellcome Sanger Institute for the COVID-19 Genomics UK (COG-UK) Consortium
hCoV-19/England/MILK-2A550B1/2021	EPI_ISL_6558810	2021-11-12	Lighthouse Lab in Milton Keynes	Wellcome Sanger Institute for the COVID-19 Genomics UK (COG-UK) Consortium
hCoV-19/Saudi Arabia/KFSHRC_0127L/2021	EPI_ISL_7205152	2021-12-00	Molecular Virology section	Molecular Virology section
hCoV-19/Saudi Arabia/KFSHRC_0108N/2021	EPI_ISL_7876524	2021-12-00	Molecular Virology section	Molecular Virology section
hCoV-19/Scotland/QEUH-2DB0163/2021	EPI_ISL_7627285	2021-12-07	Lighthouse Lab in Glasgow	Wellcome Sanger Institute for the COVID-19 Genomics UK (COG-UK) Consortium
hCoV-19/Scotland/QEUH-2DB4EC2/2021	EPI_ISL_7680702	2021-12-07	Lighthouse Lab in Glasgow	Wellcome Sanger Institute for the COVID-19 Genomics UK (COG-UK) Consortium
hCoV-19/Scotland/QEUH-2D973F3/2021	EPI_ISL_7684304	2021-12-07	Lighthouse Lab in Glasgow	Wellcome Sanger Institute for the COVID-19 Genomics UK (COG-UK) Consortium
hCoV-19/Scotland/QEUH-2E516A0/2021	EPI_ISL_7839718	2021-12-12	Lighthouse Lab in Glasgow	Wellcome Sanger Institute for the COVID-19 Genomics UK (COG-UK) Consortium
hCoV-19/England/MILK-2E98D20/2021	EPI_ISL_7973431	2021-12-14	Lighthouse Lab in Milton Keynes	Wellcome Sanger Institute for the COVID-19 Genomics UK (COG-UK) Consortium
hCoV-19/England/PLYM-2F44214/2021	EPI_ISL_8087959	2021-12-14	Lighthouse Laboratory Plymouth	Wellcome Sanger Institute for the COVID-19 Genomics UK (COG-UK) Consortium
hCoV-19/Scotland/QEUH-2F6C814/2021	EPI_ISL_8200204	2021-12-18	Lighthouse Lab in Glasgow	Wellcome Sanger Institute for the COVID-19 Genomics UK (COG-UK) Consortium
hCoV-19/England/MILK-2B64DC6/2021	EPI_ISL_6821924	2021-11-21	Lighthouse Lab in Milton Keynes	Wellcome Sanger Institute for the COVID-19 Genomics UK (COG-UK) Consortium
hCoV-19/England/MILK-2CFD49F/2021	EPI_ISL_7487009	2021-12-02	Lighthouse Lab in Milton Keynes	Wellcome Sanger Institute for the COVID-19 Genomics UK (COG-UK) Consortium
hCoV-19/Chile/MA-CADIUMAG-01121/2021	EPI_ISL_6227914	2021-08-09	Laboratorio de Biolog\u00eda Molecular	Centro Asistencial Docente y de Investigacion
hCoV-19/Chile/MA-CADIUMAG-01016/2021	EPI_ISL_6227895	2021-07-26	Laboratorio de Biolog\u00eda Molecular	Centro Asistencial Docente y de Investigacion
hCoV-19/Chile/MA-CADIUMAG-01126/2021	EPI_ISL_6227918	2021-07-30	Laboratorio Cl\u00ednico de Magallanes	Centro Asistencial Docente y de Investigacion
hCoV-19/Chile/MA-CADIUMAG-01013/2021	EPI_ISL_6227892	2021-07-28	Laboratorio de Biolog\u00eda Molecular	Centro Asistencial Docente y de Investigacion
hCoV-19/Chile/MA-CADIUMAG-01111/2021	EPI_ISL_6227909	2021-08-07	Laboratorio de Biolog\u00eda Molecular	Centro Asistencial Docente y de Investigacion
hCoV-19/Chile/MA-CADIUMAG-01125/2021	EPI_ISL_6227917	2021-07-30	Laboratorio de Biolog\u00eda Molecular	Centro Asistencial Docente y de Investigacion
hCoV-19/Chile/MA-CADIUMAG-01214/2021	EPI_ISL_6227933	2021-08-15	Laboratorio de Biolog\u00eda Molecular	Centro Asistencial Docente y de Investigacion
hCoV-19/Namibia/CERI-KRISP-K024899_2/2021	EPI_ISL_6506496	2021-04-19	Namibia Institute of Pathology LTD	CERI
hCoV-19/Namibia/CERI-KRISP-K024885_2/2021	EPI_ISL_6506446	2021-04-12	Namibia Institute of Pathology LTD	CERI
hCoV-19/Botswana/R50B53_BHP_AAC29726/2021	EPI_ISL_7566350	2021-12-01	Botswana Harvard HIV Reference Laboratory	Botswana Harvard AIDS Institute Partnership
hCoV-19/Botswana/R50B24_BHP_000853754/2021	EPI_ISL_7566349	2021-12-01	National Health Laboratory	Botswana Harvard AIDS Institute Partnership
hCoV-19/Indonesia/JK-NIHRD-WGS13900/2021	EPI_ISL_7882719	2021-12-11	RSDC Wisma Atlet Kemayoran	National Institute of Health Research and Development
hCoV-19/USA/CA-CDPH-3000279917/2021	EPI_ISL_8096296	2021-12-03	CDPH VBL	California Department of Public Health
hCoV-19/Italy/MAR-UNIVPM-Marche-49111-20-12-21/2021	EPI_ISL_8207010	2021-12-20	Pesaro	Microbiology University Politecnica delle Marche
hCoV-19/USA/AZ-CDC-QDX31819549/2021	EPI_ISL_8009490	2021-12-06	Quest Diagnostics Incorporated	Centers for Disease Control and Prevention Division of Viral Diseases
hCoV-19/USA/AZ-CDC-QDX31819555/2021	EPI_ISL_8009469	2021-12-06	Quest Diagnostics Incorporated	Centers for Disease Control and Prevention Division of Viral Diseases
hCoV-19/USA/CO-CDC-LC0372135/2021	EPI_ISL_6543608	2021-11-04	Laboratory Corporation of America	Centers for Disease Control and Prevention Division of Viral Diseases
hCoV-19/USA/CO-CDPHE-2102209883/2021	EPI_ISL_7501496	2021-10-31	Colorado Department of Public Health and Environment	Colorado Department of Public Health and Environment
hCoV-19/USA/CO-CDC-MMB11604855/2021	EPI_ISL_7652845	2021-11-12	Mako Medical	Centers for Disease Control and Prevention Division of Viral Diseases
hCoV-19/USA/KY-CDC-LC0420176/2021	EPI_ISL_8024728	2021-12-04	Laboratory Corporation of America	Centers for Disease Control and Prevention Division of Viral Diseases
hCoV-19/USA/KY-CDC-ASC210628827/2021	EPI_ISL_8259168	2021-12-16	Aegis Sciences Corporation	Centers for Disease Control and Prevention Division of Viral Diseases
hCoV-19/USA/SC-CDC-LC0421898/2021	EPI_ISL_8029602	2021-12-12	Laboratory Corporation of America	Centers for Disease Control and Prevention Division of Viral Diseases
hCoV-19/USA/SC-CDC-LC0431574/2021	EPI_ISL_8155336	2021-12-14	Laboratory Corporation of America	Centers for Disease Control and Prevention Division of Viral Diseases
hCoV-19/USA/WA-PHL-006569/2021	EPI_ISL_6930341	2021-11-06	Washington State Department of Health Public Health Laboratories	Washington State Department of Health Public Health Laboratories
hCoV-19/USA/AZ-CDC-QDX31533520/2021	EPI_ISL_7792280	2021-11-28	Quest Diagnostics Incorporated	Centers for Disease Control and Prevention Division of Viral Diseases
hCoV-19/USA/AZ-ASPHL-5687/2021	EPI_ISL_7624277	2021-12-04	Arizona State Public Health Laboratory	Arizona State Public Health Laboratory
hCoV-19/USA/NV-CDC-LC0427942/2021	EPI_ISL_8062815	2021-12-07	Laboratory Corporation of America	Centers for Disease Control and Prevention Division of Viral Diseases
hCoV-19/USA/NV-CDC-QDX31683052/2021	EPI_ISL_7947737	2021-12-04	Quest Diagnostics Incorporated	Centers for Disease Control and Prevention Division of Viral Diseases
hCoV-19/Brazil/SP-IB_144075/2021	EPI_ISL_8014059	2021-12-09	INSIDE	Instituto Butantan
hCoV-19/USA/CA-CDC-LC0418359/2021	EPI_ISL_8024866	2021-12-05	Laboratory Corporation of America	Centers for Disease Control and Prevention Division of Viral Diseases
hCoV-19/Germany/BW-RKI-I-327307/2021	EPI_ISL_6951436	2021-11-15	Limbach - MVZ Humangenetik Ulm	Robert Koch Institute
hCoV-19/Germany/NW-RKI-I-381013/2021	EPI_ISL_7768034	2021-12-10	Labor Dr. Wisplinghoff - K\u00f6ln	Robert Koch Institute
hCoV-19/USA/CA-HLX-ATM-QHBEHJKST/2021	EPI_ISL_7650244	2021-11-18	Kaiser Permanente Southern California	Helix
hCoV-19/USA/CA-SEARCH-113475/2021	EPI_ISL_7886221	2021-11-22	Sharp HealthCare Laboratory	Andersen lab at Scripps Research
hCoV-19/USA/CA-CDC-ASC210656743/2021	EPI_ISL_8010249	2021-11-29	Aegis Sciences Corporation	Centers for Disease Control and Prevention Division of Viral Diseases
hCoV-19/USA/CA-CDC-ASC210530726/2021	EPI_ISL_8030211	2021-12-08	Aegis Sciences Corporation	Centers for Disease Control and Prevention Division of Viral Diseases
hCoV-19/USA/TX-CDC-ASC210384849/2021	EPI_ISL_6541378	2021-10-30	Aegis Sciences Corporation	Centers for Disease Control and Prevention Division of Viral Diseases
hCoV-19/USA/TX-CDC-ASC210384850/2021	EPI_ISL_6541330	2021-10-30	Aegis Sciences Corporation	Centers for Disease Control and Prevention Division of Viral Diseases
hCoV-19/USA/TX-CDC-ASC210400126/2021	EPI_ISL_7241854	2021-11-12	Aegis Sciences Corporation	Centers for Disease Control and Prevention Division of Viral Diseases
hCoV-19/England/MILK-2D4EE90/2021	EPI_ISL_7583119	2021-12-05	Lighthouse Lab in Milton Keynes	Wellcome Sanger Institute for the COVID-19 Genomics UK (COG-UK) Consortium
hCoV-19/England/PLYM-2E24B98/2021	EPI_ISL_7841345	2021-12-11	Lighthouse Laboratory Plymouth	Wellcome Sanger Institute for the COVID-19 Genomics UK (COG-UK) Consortium
hCoV-19/England/PLYM-2E24CD1/2021	EPI_ISL_7841259	2021-12-11	Lighthouse Laboratory Plymouth	Wellcome Sanger Institute for the COVID-19 Genomics UK (COG-UK) Consortium
hCoV-19/England/PLYM-2EAD3CC/2021	EPI_ISL_7964506	2021-12-14	Lighthouse Laboratory Plymouth	Wellcome Sanger Institute for the COVID-19 Genomics UK (COG-UK) Consortium
hCoV-19/Poland/PL_P6415/2021	EPI_ISL_7996449	2021-12-11	Diagnostyka. Laboratoria Medyczne.	1. ViroGenetics - BSL3 Laboratory of Virology
hCoV-19/England/MILK-29586BD/2021	EPI_ISL_6296073	2021-10-31	Lighthouse Lab in Milton Keynes	Wellcome Sanger Institute for the COVID-19 Genomics UK (COG-UK) Consortium
hCoV-19/England/MILK-2958653/2021	EPI_ISL_6304985	2021-10-31	Lighthouse Lab in Milton Keynes	Wellcome Sanger Institute for the COVID-19 Genomics UK (COG-UK) Consortium
hCoV-19/USA/KS-CDC-LC0389422/2021	EPI_ISL_7245256	2021-11-11	Laboratory Corporation of America	Centers for Disease Control and Prevention Division of Viral Diseases
hCoV-19/USA/KS-CDC-LC0389502/2021	EPI_ISL_7244246	2021-11-07	Laboratory Corporation of America	Centers for Disease Control and Prevention Division of Viral Diseases
hCoV-19/USA/CO-CDPHE-2102269098/2021	EPI_ISL_7503901	2021-11-17	Colorado Department of Public Health and Environment	Colorado Department of Public Health and Environment
hCoV-19/USA/MO-CDC-LC0412259/2021	EPI_ISL_7900670	2021-11-22	Laboratory Corporation of America	Centers for Disease Control and Prevention Division of Viral Diseases
hCoV-19/USA/MI-CDC-ASC210393423/2021	EPI_ISL_7928311	2021-11-08	Aegis Sciences Corporation	Centers for Disease Control and Prevention Division of Viral Diseases
hCoV-19/USA/WA-CDC-LC0409567/2021	EPI_ISL_7900381	2021-11-21	Laboratory Corporation of America	Centers for Disease Control and Prevention Division of Viral Diseases
hCoV-19/USA/CO-CDPHE-2102420595/2021	EPI_ISL_8162618	2021-12-06	Colorado Department of Public Health and Environment	Colorado Department of Public Health and Environment
hCoV-19/France/HDF-IPP43440/2021	EPI_ISL_7268421	2021-11-22	Labo Analyses Med	National Reference Center for Viruses of Respiratory Infections
hCoV-19/France/IDF-HMN-21122030362/2021	EPI_ISL_7614560	2021-11-29	CH.LE RAINCY_MONTFERMEIL	Department of Virology
hCoV-19/France/HDF-IPP44301/2021	EPI_ISL_7588541	2021-11-24	Labo Analyses Med	National Reference Center for Viruses of Respiratory Infections
hCoV-19/France/ARA-HCL990000345678/2021	EPI_ISL_7612530	2021-12-02	CNR Virus des Infections Respiratoires - France SUD	CNR Virus des Infections Respiratoires - France SUD
hCoV-19/France/HDF-IPP44792/2021	EPI_ISL_7795986	2021-11-23	Labo Analyses Med	National Reference Center for Viruses of Respiratory Infections
hCoV-19/France/ARA-HCL021217999201/2021	EPI_ISL_7891306	2021-12-05	CENTRE HOSPITALIER LUCIEN HUSSEL	CNR Virus des Infections Respiratoires - France SUD
hCoV-19/France/HDF-IPP44799/2021	EPI_ISL_7795987	2021-11-23	Labo Analyses Med	National Reference Center for Viruses of Respiratory Infections
hCoV-19/Slovenia/08-187977-MB/2021	EPI_ISL_7238405	2021-10-18	National Laboratory for Health	NLZOH (National Laboratory for Health
hCoV-19/Slovenia/23-024493-MB/2021	EPI_ISL_7263161	2021-10-31	National Laboratory for Health	NLZOH (National Laboratory for Health
hCoV-19/England/MILK-29C2742/2021	EPI_ISL_6295604	2021-11-08	Lighthouse Lab in Milton Keynes	Wellcome Sanger Institute for the COVID-19 Genomics UK (COG-UK) Consortium
hCoV-19/England/MILK-2B21F29/2021	EPI_ISL_6817718	2021-11-18	Lighthouse Lab in Milton Keynes	Wellcome Sanger Institute for the COVID-19 Genomics UK (COG-UK) Consortium
hCoV-19/USA/OR-CDC-ASC210606695/2021	EPI_ISL_8012647	2021-12-03	Aegis Sciences Corporation	Centers for Disease Control and Prevention Division of Viral Diseases
hCoV-19/USA/OR-CDC-ASC210659462/2021	EPI_ISL_8010972	2021-11-30	Aegis Sciences Corporation	Centers for Disease Control and Prevention Division of Viral Diseases
hCoV-19/Ireland/CO-NVRL-M21IRL00375662/2021	EPI_ISL_7776619	2021-11-02	National Virus Reference Laboratory	National Virus Reference Laboratory
hCoV-19/Ireland/CO-NVRL-M21IRL00375665/2021	EPI_ISL_7776593	2021-11-02	National Virus Reference Laboratory	National Virus Reference Laboratory
hCoV-19/Germany/BW-RKI-I-402131/2021	EPI_ISL_8233956	2021-12-18	SYNLAB MVZ Leinfelden-Echterdingen	Robert Koch Institute
hCoV-19/Germany/BW-RKI-I-409380/2021	EPI_ISL_8247887	2021-12-22	SYNLAB MVZ Leinfelden-Echterdingen	Robert Koch Institute
hCoV-19/USA/WA-VAPS-531-1721019401/2021	EPI_ISL_6910540	2021-09-23	Seattle VA Medical Center	Boise VA Medical Center
hCoV-19/USA/WA-VAPS-531-1721019391/2021	EPI_ISL_6910530	2021-09-23	Seattle VA Medical Center	Boise VA Medical Center
hCoV-19/Germany/NW-RKI-I-404073/2021	EPI_ISL_8235492	2021-12-17	MVZ Labor Krone GbR	Robert Koch Institute
hCoV-19/Germany/NI-RKI-I-406792/2021	EPI_ISL_8242584	2021-12-17	nordlab - Partnerschaftspraxis fu\u0308r Laboratoriumsmedizin	Robert Koch Institute
hCoV-19/Switzerland/BS-UHB-65314336/2021	EPI_ISL_6596201	2021-11-09	Clinical Virology	Clinical Bacteriology
hCoV-19/Switzerland/BS-UHB-43162761/2021	EPI_ISL_6855030	2021-11-15	Clinical Virology	Clinical Bacteriology
hCoV-19/Switzerland/BS-UHB-43161669/2021	EPI_ISL_6855014	2021-11-15	Clinical Virology	Clinical Bacteriology
hCoV-19/Switzerland/BS-UHB-43169195/2021	EPI_ISL_6855299	2021-11-18	Clinical Virology	Clinical Bacteriology
hCoV-19/Switzerland/GR-UHB-43169467/2021	EPI_ISL_6855309	2021-11-18	Clinical Virology	Clinical Bacteriology
hCoV-19/Switzerland/SO-ETHZ-34783590/2021	EPI_ISL_6891485	2021-11-14	Viollier AG	Department of Biosystems Science and Engineering
hCoV-19/Switzerland/BS-UHB-43169474/2021	EPI_ISL_7224368	2021-11-18	Clinical Virology	Clinical Bacteriology
hCoV-19/Switzerland/BS-ETHZ-34896533/2021	EPI_ISL_7367472	2021-11-22	Viollier AG	Department of Biosystems Science and Engineering
hCoV-19/Switzerland/BS-ETHZ-34896624/2021	EPI_ISL_7367477	2021-11-22	Viollier AG	Department of Biosystems Science and Engineering
hCoV-19/Switzerland/BS-ETHZ-34889790/2021	EPI_ISL_7367464	2021-11-21	Viollier AG	Department of Biosystems Science and Engineering
hCoV-19/Switzerland/BL-ETHZ-34913352/2021	EPI_ISL_7367408	2021-11-22	Viollier AG	Department of Biosystems Science and Engineering
hCoV-19/Switzerland/BL-ETHZ-34889372/2021	EPI_ISL_7367389	2021-11-21	Viollier AG	Department of Biosystems Science and Engineering
hCoV-19/Switzerland/BL-ETHZ-34889646/2021	EPI_ISL_7367410	2021-11-21	Viollier AG	Department of Biosystems Science and Engineering
hCoV-19/Switzerland/BS-ETHZ-34910533/2021	EPI_ISL_7371734	2021-11-22	Viollier AG	Department of Biosystems Science and Engineering
hCoV-19/Scotland/QEUH-2B99F0E/2021	EPI_ISL_6871939	2021-11-23	Lighthouse Lab in Glasgow	Wellcome Sanger Institute for the COVID-19 Genomics UK (COG-UK) Consortium
hCoV-19/Scotland/QEUH-2B9A310/2021	EPI_ISL_6871959	2021-11-23	Lighthouse Lab in Glasgow	Wellcome Sanger Institute for the COVID-19 Genomics UK (COG-UK) Consortium
hCoV-19/Scotland/QEUH-2B99E2F/2021	EPI_ISL_6871980	2021-11-23	Lighthouse Lab in Glasgow	Wellcome Sanger Institute for the COVID-19 Genomics UK (COG-UK) Consortium
hCoV-19/England/NEWC-2C5BE28/2021	EPI_ISL_7181730	2021-11-28	Integrated Covid Hub North East	Wellcome Sanger Institute for the COVID-19 Genomics UK (COG-UK) Consortium
hCoV-19/England/QEUH-2C779BC/2021	EPI_ISL_7200485	2021-11-29	Lighthouse Lab in Glasgow	Wellcome Sanger Institute for the COVID-19 Genomics UK (COG-UK) Consortium
hCoV-19/England/QEUH-2C6F3B9/2021	EPI_ISL_7394100	2021-11-29	Lighthouse Lab in Glasgow	Wellcome Sanger Institute for the COVID-19 Genomics UK (COG-UK) Consortium
hCoV-19/England/QEUH-2CE4E60/2021	EPI_ISL_7481510	2021-12-01	Lighthouse Lab in Glasgow	Wellcome Sanger Institute for the COVID-19 Genomics UK (COG-UK) Consortium
hCoV-19/USA/MA-CDCBI-CRSP_ITL7RUXFM3BJ3PIP/2021	EPI_ISL_6597969	2021-11-11	Broad Institute Clinical Research Sequencing Platform	Infectious Disease Program
hCoV-19/USA/MA-CDCBI-CRSP_MEFDYVIYFYZSYEBQ/2021	EPI_ISL_6755129	2021-11-15	Broad Institute Clinical Research Sequencing Platform	Infectious Disease Program
hCoV-19/USA/MA-CDC-STM-VUF9PN2G5/2021	EPI_ISL_6902529	2021-11-12	Helix	Centers for Disease Control and Prevention Division of Viral Diseases
hCoV-19/USA/MA-CDCBI-CRSP_XDVAYTK2MC4GFPEO/2021	EPI_ISL_7746214	2021-12-02	Broad Institute Clinical Research Sequencing Platform	Infectious Disease Program
hCoV-19/Botswana/R50B28_BHP_000853732/2021	EPI_ISL_7566369	2021-12-01	National Health Laboratory	Botswana Harvard AIDS Institute Partnership
hCoV-19/Botswana/R50B88_BHP_000848508/2021	EPI_ISL_7568587	2021-11-26	National Health Laboratory	Botswana Harvard AIDS Institute Partnership
hCoV-19/Scotland/QEUH-2BBC14B/2021	EPI_ISL_6924705	2021-11-24	Lighthouse Lab in Glasgow	Wellcome Sanger Institute for the COVID-19 Genomics UK (COG-UK) Consortium
hCoV-19/Scotland/QEUH-2BBC0B7/2021	EPI_ISL_6924704	2021-11-24	Lighthouse Lab in Glasgow	Wellcome Sanger Institute for the COVID-19 Genomics UK (COG-UK) Consortium
hCoV-19/Australia/NSW-ICPMR-14843/2021	EPI_ISL_7264354	2021-11-24	Laverty Pathology	NSW Health Pathology - Institute of Clinical Pathology and Medical Research	University of Sydney
hCoV-19/Australia/NSW-ICPMR-15255/2021	EPI_ISL_7264772	2021-11-23	Medlab Pathology	NSW Health Pathology - Institute of Clinical Pathology and Medical Research	University of Sydney
hCoV-19/England/MILK-2D7CF87/2021	EPI_ISL_7632248	2021-12-07	Lighthouse Lab in Milton Keynes	Wellcome Sanger Institute for the COVID-19 Genomics UK (COG-UK) Consortium
hCoV-19/England/PLYM-2EAE62C/2021	EPI_ISL_7963628	2021-12-11	Lighthouse Laboratory Plymouth	Wellcome Sanger Institute for the COVID-19 Genomics UK (COG-UK) Consortium
hCoV-19/USA/CA-CDPH-3000278025/2021	EPI_ISL_7813490	2021-11-30	CDPH VBL	California Department of Public Health
hCoV-19/USA/CA-CDPH-3000278026/2021	EPI_ISL_7813491	2021-11-30	CDPH VBL	California Department of Public Health
hCoV-19/England/ALDP-2A7415F/2021	EPI_ISL_6578904	2021-11-13	Lighthouse Lab in Alderley Park	Wellcome Sanger Institute for the COVID-19 Genomics UK (COG-UK) Consortium
hCoV-19/England/ALDP-2B0154B/2021	EPI_ISL_6808691	2021-11-18	Lighthouse Lab in Alderley Park	Wellcome Sanger Institute for the COVID-19 Genomics UK (COG-UK) Consortium
hCoV-19/France/IDF-CERBAHC-11405909/2021	EPI_ISL_6566754	2021-11-03	CERBALLIANCE IDF OUEST SITE LE CHESNAY	CERBA HealthCare
hCoV-19/France/IDF-IPP43277/2021	EPI_ISL_7268282	2021-11-22	Hopital	National Reference Center for Viruses of Respiratory Infections
hCoV-19/France/NAQ-HCL021214792601/2021	EPI_ISL_7610111	2021-11-29	LBM OLIVOT - MARIOTTI	CNR Virus des Infections Respiratoires - France SUD
hCoV-19/France/HDF-IPP35875/2021	EPI_ISL_6885034	2021-11-04	Labo Analyses Med	National Reference Center for Viruses of Respiratory Infections
hCoV-19/France/HDF-IPP36701/2021	EPI_ISL_7151021	2021-11-05	Labo Analyses Med	National Reference Center for Viruses of Respiratory Infections
hCoV-19/France/HDF-IPP36982/2021	EPI_ISL_7151010	2021-11-02	Labo Analyses Med	National Reference Center for Viruses of Respiratory Infections
hCoV-19/France/HDF-CERBAHC-11516688/2021	EPI_ISL_7309501	2021-11-08	CERBALLIANCE HAUTS DE FRANCE	CERBA HealthCare
hCoV-19/USA/CA-CDPH-3000279038/2021	EPI_ISL_7998964	2021-12-01	CDPH VBL	California Department of Public Health
hCoV-19/USA/CA-CDPH-3000279044/2021	EPI_ISL_7998968	2021-12-01	CDPH VBL	California Department of Public Health
hCoV-19/USA/CA-CDPH-3000279037/2021	EPI_ISL_7998963	2021-12-01	CDPH VBL	California Department of Public Health
hCoV-19/USA/CA-CDPH-3000279064/2021	EPI_ISL_7998986	2021-12-01	CDPH VBL	California Department of Public Health
hCoV-19/England/MILK-2C738C2/2021	EPI_ISL_7204043	2021-11-29	Lighthouse Lab in Milton Keynes	Wellcome Sanger Institute for the COVID-19 Genomics UK (COG-UK) Consortium
hCoV-19/England/MILK-2D113B5/2021	EPI_ISL_7479306	2021-12-03	Lighthouse Lab in Milton Keynes	Wellcome Sanger Institute for the COVID-19 Genomics UK (COG-UK) Consortium
hCoV-19/Ireland/WD-NVRL-S21IRL00410390/2021	EPI_ISL_7207495	2021-10-26	National Virus Reference Laboratory	National Virus Reference Laboratory
hCoV-19/Ireland/WD-NVRL-S21IRL00408808/2021	EPI_ISL_7569226	2021-10-26	National Virus Reference Laboratory	National Virus Reference Laboratory
hCoV-19/England/MILK-2B3F043/2021	EPI_ISL_6797975	2021-11-19	Lighthouse Lab in Milton Keynes	Wellcome Sanger Institute for the COVID-19 Genomics UK (COG-UK) Consortium
hCoV-19/England/MILK-2B3F7F3/2021	EPI_ISL_6823278	2021-11-19	Lighthouse Lab in Milton Keynes	Wellcome Sanger Institute for the COVID-19 Genomics UK (COG-UK) Consortium
hCoV-19/Argentina/INEI110079/2021	EPI_ISL_6694522	2021-08-12	Servicio Virosis Respiratorias-Departamento Virolog\u00eda-INEI	Instituto Nacional Enfermedades Infecciosas C.G.Malbran
hCoV-19/Argentina/INEI111664/2021	EPI_ISL_6695144	2021-10-10	Servicio Virosis Respiratorias-Departamento Virolog\u00eda-INEI	Instituto Nacional Enfermedades Infecciosas C.G.Malbran
hCoV-19/USA/PA-CDC-LC0396003/2021	EPI_ISL_7666263	2021-11-21	Laboratory Corporation of America	Centers for Disease Control and Prevention Division of Viral Diseases
hCoV-19/USA/PA-CDC-STM-TAB9VXKAB/2021	EPI_ISL_7696517	2021-12-03	Helix	Centers for Disease Control and Prevention Division of Viral Diseases
hCoV-19/USA/PA-CDC-STM-R7UU7HZH3/2021	EPI_ISL_7695006	2021-12-01	Helix	Centers for Disease Control and Prevention Division of Viral Diseases
hCoV-19/USA/WV-CDC-ASC210613147/2021	EPI_ISL_8077709	2021-12-13	Aegis Sciences Corporation	Centers for Disease Control and Prevention Division of Viral Diseases
hCoV-19/England/LSPA-2F71ACB/2021	EPI_ISL_8106976	2021-12-17	Rosalind Franklin Laboratory	Wellcome Sanger Institute for the COVID-19 Genomics UK (COG-UK) Consortium
hCoV-19/England/LSPA-2E3CCB8/2021	EPI_ISL_7816071	2021-12-08	Rosalind Franklin Laboratory	Wellcome Sanger Institute for the COVID-19 Genomics UK (COG-UK) Consortium
hCoV-19/England/MILK-2E747A4/2021	EPI_ISL_7865137	2021-12-13	Lighthouse Lab in Milton Keynes	Wellcome Sanger Institute for the COVID-19 Genomics UK (COG-UK) Consortium
hCoV-19/England/LSPA-2E86851/2021	EPI_ISL_7865678	2021-12-10	Rosalind Franklin Laboratory	Wellcome Sanger Institute for the COVID-19 Genomics UK (COG-UK) Consortium
hCoV-19/England/MILK-2E568B4/2021	EPI_ISL_7841684	2021-12-12	Lighthouse Lab in Milton Keynes	Wellcome Sanger Institute for the COVID-19 Genomics UK (COG-UK) Consortium
hCoV-19/England/LSPA-2F63121/2021	EPI_ISL_8084674	2021-12-15	Rosalind Franklin Laboratory	Wellcome Sanger Institute for the COVID-19 Genomics UK (COG-UK) Consortium
hCoV-19/England/LSPA-2F5CB78/2021	EPI_ISL_8085952	2021-12-15	Rosalind Franklin Laboratory	Wellcome Sanger Institute for the COVID-19 Genomics UK (COG-UK) Consortium
hCoV-19/England/LSPA-2F8635F/2021	EPI_ISL_8166712	2021-12-16	Rosalind Franklin Laboratory	Wellcome Sanger Institute for the COVID-19 Genomics UK (COG-UK) Consortium
hCoV-19/England/LSPA-2F795A4/2021	EPI_ISL_8169632	2021-12-16	Rosalind Franklin Laboratory	Wellcome Sanger Institute for the COVID-19 Genomics UK (COG-UK) Consortium
hCoV-19/England/LSPA-2F86252/2021	EPI_ISL_8196672	2021-12-17	Rosalind Franklin Laboratory	Wellcome Sanger Institute for the COVID-19 Genomics UK (COG-UK) Consortium
hCoV-19/Turkey/HSGM-E18862/2021	EPI_ISL_6587403	2021-11-04	Ministry of Health Turkey	Ministry of Health Turkey
hCoV-19/Turkey/HSGM-F3444/2021	EPI_ISL_7400653	2021-11-22	Ministry of Health Turkey	Ministry of Health Turkey
hCoV-19/USA/GA-CDC-LC0362413/2021	EPI_ISL_6398176	2021-10-26	Laboratory Corporation of America	Centers for Disease Control and Prevention Division of Viral Diseases
hCoV-19/USA/GA-CDC-QDX31921845/2021	EPI_ISL_8267670	2021-12-11	Quest Diagnostics Incorporated	Centers for Disease Control and Prevention Division of Viral Diseases
hCoV-19/England/MILK-297631C/2021	EPI_ISL_6217529	2021-11-04	Lighthouse Lab in Milton Keynes	Wellcome Sanger Institute for the COVID-19 Genomics UK (COG-UK) Consortium
hCoV-19/England/MILK-2A483E5/2021	EPI_ISL_6501585	2021-11-11	Lighthouse Lab in Milton Keynes	Wellcome Sanger Institute for the COVID-19 Genomics UK (COG-UK) Consortium
hCoV-19/England/MILK-2A796A6/2021	EPI_ISL_6576405	2021-11-13	Lighthouse Lab in Milton Keynes	Wellcome Sanger Institute for the COVID-19 Genomics UK (COG-UK) Consortium
hCoV-19/England/PHEC-3T043TF1/2021	EPI_ISL_6978325	2021-11-15	Respiratory Virus Unit	COVID-19 Genomics UK (COG-UK) Consortium
hCoV-19/Wales/PHWC-PRIZ15/2021	EPI_ISL_6142022	2021-10-16	n.a.	Public Health Wales Microbiology Cardiff Wales Specialist Virology Centre
hCoV-19/Wales/PHWC-PRI4B5/2021	EPI_ISL_6141092	2021-10-16	n.a.	Public Health Wales Microbiology Cardiff Wales Specialist Virology Centre
hCoV-19/Wales/PHWC-PRSXBR/2021	EPI_ISL_6142909	2021-10-22	n.a.	Public Health Wales Microbiology Cardiff Wales Specialist Virology Centre
hCoV-19/Qatar/QA.QU..20.4.F9/2021	EPI_ISL_6132352	2021-08-16	Ministry of Public Health / Hamad Medical Corporation	Biomedical Research Center (BRC)
hCoV-19/USA/CA-LACPHL-AF05203/2021	EPI_ISL_7986888	2021-08-07	Olive View Medical Center	Los Angeles County Public Health Laboratories
hCoV-19/Spain/MD-HGUGM-5801637/2021	EPI_ISL_6781322	2021-11-15	Hospital General Universitario Gregorio Mara\u00f1\u00f3n	Hospital General Universitario Gregorio Mara\u00f1\u00f3n
hCoV-19/England/ALDP-2BC4BE8/2021	EPI_ISL_6928326	2021-11-20	Lighthouse Lab in Alderley Park	Wellcome Sanger Institute for the COVID-19 Genomics UK (COG-UK) Consortium
hCoV-19/England/PHEC-3U038UF3/2021	EPI_ISL_6979723	2021-11-19	Respiratory Virus Unit	COVID-19 Genomics UK (COG-UK) Consortium
hCoV-19/Switzerland/SZ-CLM-11189042/2021	EPI_ISL_7469300	2021-11-18	Center for Laboratory Medicine	Center for Laboratory Medicine
hCoV-19/Spain/IB-HUSE-03308/2021	EPI_ISL_7867834	2021-12-10	HOSPITAL MATEU ORFILA	HOSPITAL UNIVERSITARIO SON ESPASES
hCoV-19/England/PLYM-2E05D4C/2021	EPI_ISL_7720564	2021-12-10	Lighthouse Laboratory Plymouth	Wellcome Sanger Institute for the COVID-19 Genomics UK (COG-UK) Consortium
hCoV-19/England/MILK-2E2B830/2021	EPI_ISL_7840871	2021-12-11	Lighthouse Lab in Milton Keynes	Wellcome Sanger Institute for the COVID-19 Genomics UK (COG-UK) Consortium
hCoV-19/England/PLYM-2F46E3C/2021	EPI_ISL_8069785	2021-12-18	Lighthouse Laboratory Plymouth	Wellcome Sanger Institute for the COVID-19 Genomics UK (COG-UK) Consortium
hCoV-19/England/LSPA-2F9927A/2021	EPI_ISL_8138098	2021-12-19	Rosalind Franklin Laboratory	Wellcome Sanger Institute for the COVID-19 Genomics UK (COG-UK) Consortium
hCoV-19/USA/MA-CDC-ASC210536796/2021	EPI_ISL_8149875	2021-12-14	Aegis Sciences Corporation	Centers for Disease Control and Prevention Division of Viral Diseases
hCoV-19/Wales/PHWC-PG8P5Q/2021	EPI_ISL_8171594	2021-12-10	n.a.	Public Health Wales Microbiology Cardiff Wales Specialist Virology Centre
hCoV-19/USA/MN-CDC-ASC210613121/2021	EPI_ISL_8149199	2021-12-14	Aegis Sciences Corporation	Centers for Disease Control and Prevention Division of Viral Diseases
hCoV-19/USA/NY-CDC-ASC210624144/2021	EPI_ISL_8149503	2021-12-14	Aegis Sciences Corporation	Centers for Disease Control and Prevention Division of Viral Diseases
hCoV-19/USA/MN-CDC-ASC210628623/2021	EPI_ISL_8265581	2021-12-17	Aegis Sciences Corporation	Centers for Disease Control and Prevention Division of Viral Diseases
hCoV-19/USA/MA-CDC-ASC210628636/2021	EPI_ISL_8265590	2021-12-17	Aegis Sciences Corporation	Centers for Disease Control and Prevention Division of Viral Diseases
hCoV-19/USA/IL-CDC-ASC210634330/2021	EPI_ISL_8265758	2021-12-17	Aegis Sciences Corporation	Centers for Disease Control and Prevention Division of Viral Diseases
hCoV-19/USA/NY-CDC-ASC210628533/2021	EPI_ISL_8265664	2021-12-17	Aegis Sciences Corporation	Centers for Disease Control and Prevention Division of Viral Diseases
hCoV-19/USA/MD-CDC-ASC210629918/2021	EPI_ISL_8265533	2021-12-17	Aegis Sciences Corporation	Centers for Disease Control and Prevention Division of Viral Diseases
hCoV-19/USA/NY-CDC-ASC210628025/2021	EPI_ISL_8260183	2021-12-17	Aegis Sciences Corporation	Centers for Disease Control and Prevention Division of Viral Diseases
hCoV-19/USA/WA-CDC-ASC210627082/2021	EPI_ISL_8259717	2021-12-16	Aegis Sciences Corporation	Centers for Disease Control and Prevention Division of Viral Diseases
hCoV-19/USA/NY-CDC-ASC210628047/2021	EPI_ISL_8260175	2021-12-17	Aegis Sciences Corporation	Centers for Disease Control and Prevention Division of Viral Diseases
hCoV-19/USA/CA-CDC-ASC210628587/2021	EPI_ISL_8259457	2021-12-16	Aegis Sciences Corporation	Centers for Disease Control and Prevention Division of Viral Diseases
hCoV-19/USA/IL-CDC-ASC210628195/2021	EPI_ISL_8260055	2021-12-17	Aegis Sciences Corporation	Centers for Disease Control and Prevention Division of Viral Diseases
hCoV-19/USA/SD-CDC-ASC210627149/2021	EPI_ISL_8259543	2021-12-16	Aegis Sciences Corporation	Centers for Disease Control and Prevention Division of Viral Diseases
hCoV-19/USA/WI-CDC-ASC210627244/2021	EPI_ISL_8259614	2021-12-16	Aegis Sciences Corporation	Centers for Disease Control and Prevention Division of Viral Diseases
hCoV-19/USA/CA-CDC-ASC210627143/2021	EPI_ISL_8259621	2021-12-16	Aegis Sciences Corporation	Centers for Disease Control and Prevention Division of Viral Diseases
hCoV-19/Slovakia/32838/2021	EPI_ISL_6427943	2021-11-08	Public Health Authority of the Slovak Republic	Biomedical Centre Martin
hCoV-19/Slovakia/32837/2021	EPI_ISL_6427956	2021-11-08	Public Health Authority of the Slovak Republic	Biomedical Centre Martin
hCoV-19/Slovakia/UVZ_PL70_C1_32221/2021	EPI_ISL_6780462	2021-11-04	Public Health Authority of the Slovak Republic	Laboratory of Genomics and Bioinformatics
hCoV-19/Slovakia/UVZ_PL71_E12_33320/2021	EPI_ISL_6780500	2021-11-09	Public Health Authority of the Slovak Republic	Laboratory of Genomics and Bioinformatics
hCoV-19/Slovakia/34865/2021	EPI_ISL_6971105	2021-11-12	Public Health Authority of the Slovak Republic	Biomedical Centre Martin
hCoV-19/Italy/ABR-IZSGC-318080/2021	EPI_ISL_8119090	2021-12-08	OSPEDALE SAN SALVATORE - MEDICINA DI LABORATORIO	Istituto Zooprofilattico Sperimentale dell\u2019Abruzzo e Molise \u201cG. Caporale\u201d
hCoV-19/Italy/ABR-IZSGC-318079/2021	EPI_ISL_8119089	2021-12-08	OSPEDALE SAN SALVATORE - MEDICINA DI LABORATORIO	Istituto Zooprofilattico Sperimentale dell\u2019Abruzzo e Molise \u201cG. Caporale\u201d
hCoV-19/Italy/ABR-IZSGC-317059/2021	EPI_ISL_7802890	2021-11-30	OSPEDALE SAN SALVATORE - MEDICINA DI LABORATORIO	Istituto Zooprofilattico Sperimentale dell\u2019Abruzzo e Molise \u201cG. Caporale\u201d
hCoV-19/USA/MD-IGS-012131002879B/2021	EPI_ISL_7404805	2021-11-06	Maryland Genomics	Maryland Genomics
hCoV-19/USA/MD-IGS-012131603679A/2021	EPI_ISL_8152197	2021-11-12	Maryland Genomics	Maryland Genomics
hCoV-19/Canada/ON-PHL-21-46788/2021	EPI_ISL_8118158	2021-12-04	Public Health Ontario Laboratory	Public Health Ontario Laboratory
hCoV-19/Canada/ON-PHL-21-46787/2021	EPI_ISL_8118157	2021-12-04	Public Health Ontario Laboratory	Public Health Ontario Laboratory
hCoV-19/Canada/AB-ABPHL-43804/2021	EPI_ISL_7738363	2021-11-29	Edmonton Provincial Lab	Alberta Precision Labs (APL)
hCoV-19/Canada/AB-ABPHL-43889/2021	EPI_ISL_7738549	2021-12-03	Edmonton Provincial Lab	Alberta Precision Labs (APL)
hCoV-19/France/BRE-CHURENNES-8600764291/2021	EPI_ISL_7742886	2021-12-03	Laboratoire LABORIZON Bretagne	CHU Pontchaillou
hCoV-19/France/BRE-IPP48103/2021	EPI_ISL_8060010	2021-12-06	Hopital	National Reference Center for Viruses of Respiratory Infections
hCoV-19/France/BRE-CHUP-8600769975/2021	EPI_ISL_8147711	2021-12-09	Laboratoire LABORIZON Bretagne	CHU Pontchaillou
hCoV-19/France/BRE-2112532941/2021	EPI_ISL_8147686	2021-12-08	LBM OCEALAB	laboratoire de Virologie CHRU Brest
hCoV-19/France/BRE-CHUP-8600770195/2021	EPI_ISL_8147712	2021-12-09	Laboratoire LABORIZON Bretagne	CHU Pontchaillou
hCoV-19/France/BRE-2112545859/2021	EPI_ISL_8258413	2021-12-15	LBM OCEALAB	laboratoire de Virologie CHRU Brest
hCoV-19/France/BRE-2112548346/2021	EPI_ISL_8258421	2021-12-03	LBM OCEALAB	laboratoire de Virologie CHRU Brest
hCoV-19/USA/NC-CDC-ASC210361544/2021	EPI_ISL_6163645	2021-10-13	Aegis Sciences Corporation	Centers for Disease Control and Prevention Division of Viral Diseases
hCoV-19/USA/NV-CDC-QDX30610377/2021	EPI_ISL_6399766	2021-10-31	Quest Diagnostics Incorporated	Centers for Disease Control and Prevention Division of Viral Diseases
hCoV-19/USA/NC-CORVASEQ-1086-152/2021	EPI_ISL_6585462	2021-10-10	Wake Forest School of Medicine	Wake Forest School of Medicine
hCoV-19/USA/NY-UB-KSL-04178/2021	EPI_ISL_7802254	2021-11-17	KSL Diagnostics	University at Buffalo Genomics and Bioinformatics Core
hCoV-19/Chile/RM-177581/2021	EPI_ISL_6675694	2021-11-06	Genetica Molecular and Subdepartamento de Virologia ISP Chile	Instituto de Salud Publica de Chile
hCoV-19/Chile/RM-181806/2021	EPI_ISL_7778190	2021-11-10	Genetica Molecular and Subdepartamento de Virologia ISP Chile	Instituto de Salud Publica de Chile
hCoV-19/USA/NV-CDC-FG-161884/2021	EPI_ISL_6120166	2021-11-01	Fulgent Genetics	Centers for Disease Control and Prevention Division of Viral Diseases
hCoV-19/USA/CA-CDC-FG-163211/2021	EPI_ISL_6342474	2021-11-02	Fulgent Genetics	Centers for Disease Control and Prevention Division of Viral Diseases
hCoV-19/USA/NV-CDC-FG-165597/2021	EPI_ISL_6399019	2021-11-05	Fulgent Genetics	Centers for Disease Control and Prevention Division of Viral Diseases
hCoV-19/USA/NV-CDC-FG-165591/2021	EPI_ISL_6398982	2021-11-05	Fulgent Genetics	Centers for Disease Control and Prevention Division of Viral Diseases
hCoV-19/USA/CA-CDC-FG-168695/2021	EPI_ISL_6621095	2021-11-05	Fulgent Genetics	Centers for Disease Control and Prevention Division of Viral Diseases
hCoV-19/USA/NV-CDC-LC0386539/2021	EPI_ISL_6903366	2021-11-05	Laboratory Corporation of America	Centers for Disease Control and Prevention Division of Viral Diseases
hCoV-19/USA/UT-CDC-ASC210389464/2021	EPI_ISL_7230957	2021-11-04	Aegis Sciences Corporation	Centers for Disease Control and Prevention Division of Viral Diseases
hCoV-19/India/AP-CCMB-CIB4761/2021	EPI_ISL_7232096	2021-10-25	AP SSO	CSIR-Centre for Cellular and Molecular Biology-INSACOG
hCoV-19/India/AP-CCMB-CIB7599/2021	EPI_ISL_8058479	2021-11-03	AP SSO	CSIR-Centre for Cellular and Molecular Biology-INSACOG
hCoV-19/England/HSLL-2CE9803/2021	EPI_ISL_8051960	2021-11-29	Health Services Laboratories	Wellcome Sanger Institute for the COVID-19 Genomics UK (COG-UK) Consortium
hCoV-19/England/HSLL-2CE9A1C/2021	EPI_ISL_8052426	2021-11-29	Health Services Laboratories	Wellcome Sanger Institute for the COVID-19 Genomics UK (COG-UK) Consortium
hCoV-19/USA/MI-CDC-ASC210335995/2021	EPI_ISL_6160502	2021-09-24	Aegis Sciences Corporation	Centers for Disease Control and Prevention Division of Viral Diseases
hCoV-19/USA/FL-CDC-ASC210473081/2021	EPI_ISL_6527874	2021-10-19	Aegis Sciences Corporation	Centers for Disease Control and Prevention Division of Viral Diseases
hCoV-19/USA/VA-CAV_VAS3N_00004808_01/2021	EPI_ISL_6866053	2021-10-00	UVA Clinical Microbiology Lab	Mathers Lab
hCoV-19/USA/IL-C21WGS3704/2021	EPI_ISL_7270427	2021-11-21	Illinois Department of Public Health	Illinois Department of Public Health - Chicago Lab
hCoV-19/USA/RI-CDCBI-RIDOH_H3NRN532D7EP52R3/2021	EPI_ISL_7824452	2021-12-05	Rhode Island Department of Health	Infectious Disease Program
hCoV-19/England/MILK-29CB3DC/2021	EPI_ISL_6354061	2021-11-08	Lighthouse Lab in Milton Keynes	Wellcome Sanger Institute for the COVID-19 Genomics UK (COG-UK) Consortium
hCoV-19/England/MILK-29CB4CA/2021	EPI_ISL_6353875	2021-11-08	Lighthouse Lab in Milton Keynes	Wellcome Sanger Institute for the COVID-19 Genomics UK (COG-UK) Consortium
hCoV-19/England/ALDP-2A6DF9B/2021	EPI_ISL_6546526	2021-11-13	Lighthouse Lab in Alderley Park	Wellcome Sanger Institute for the COVID-19 Genomics UK (COG-UK) Consortium
hCoV-19/England/ALDP-2A8AB76/2021	EPI_ISL_6578174	2021-11-12	Lighthouse Lab in Alderley Park	Wellcome Sanger Institute for the COVID-19 Genomics UK (COG-UK) Consortium
hCoV-19/England/ALDP-2A8AC64/2021	EPI_ISL_6578189	2021-11-12	Lighthouse Lab in Alderley Park	Wellcome Sanger Institute for the COVID-19 Genomics UK (COG-UK) Consortium
hCoV-19/England/ALDP-2ABE265/2021	EPI_ISL_6612524	2021-11-15	Lighthouse Lab in Alderley Park	Wellcome Sanger Institute for the COVID-19 Genomics UK (COG-UK) Consortium
hCoV-19/England/ALDP-2AE29AF/2021	EPI_ISL_6760269	2021-11-16	Lighthouse Lab in Alderley Park	Wellcome Sanger Institute for the COVID-19 Genomics UK (COG-UK) Consortium
hCoV-19/England/PHEC-YYBOMSG/2021	EPI_ISL_6980332	2021-11-14	Respiratory Virus Unit	COVID-19 Genomics UK (COG-UK) Consortium
hCoV-19/England/PHEP-YYNGKBG/2021	EPI_ISL_7347557	2021-11-23	Respiratory Virus Unit	COVID-19 Genomics UK (COG-UK) Consortium
hCoV-19/Russia/SPE-RII-5919S/2021	EPI_ISL_7891510	2021-12-16	WHO National Influenza Centre Russian Federation	WHO National Influenza Centre Russian Federation
hCoV-19/USA/MN-CDC-IBX697205726647/2021	EPI_ISL_8261170	2021-12-08	Infinity Biologix	Centers for Disease Control and Prevention Division of Viral Diseases
hCoV-19/Canada/AB-ABPHL-40559/2021	EPI_ISL_6665332	2021-11-04	Edmonton Provincial Lab	Public Health Agency of Canada (PHAC) National Microbiology Laboratory
hCoV-19/Canada/AB-ABPHL-42200/2021	EPI_ISL_7298434	2021-11-04	Edmonton Provincial Lab	Alberta Precision Labs (APL)
hCoV-19/England/MILK-2CB1E7B/2021	EPI_ISL_7346417	2021-12-01	Lighthouse Lab in Milton Keynes	Wellcome Sanger Institute for the COVID-19 Genomics UK (COG-UK) Consortium
hCoV-19/England/MILK-2D66472/2021	EPI_ISL_7579019	2021-12-05	Lighthouse Lab in Milton Keynes	Wellcome Sanger Institute for the COVID-19 Genomics UK (COG-UK) Consortium
hCoV-19/England/MILK-2F771DF/2021	EPI_ISL_8169963	2021-12-18	Lighthouse Lab in Milton Keynes	Wellcome Sanger Institute for the COVID-19 Genomics UK (COG-UK) Consortium
hCoV-19/England/ALDP-29FFB6E/2021	EPI_ISL_6351821	2021-11-10	Lighthouse Lab in Alderley Park	Wellcome Sanger Institute for the COVID-19 Genomics UK (COG-UK) Consortium
hCoV-19/England/ALDP-2A57DB8/2021	EPI_ISL_6552772	2021-11-13	Lighthouse Lab in Alderley Park	Wellcome Sanger Institute for the COVID-19 Genomics UK (COG-UK) Consortium
hCoV-19/England/ALDP-2B7E901/2021	EPI_ISL_6929148	2021-11-21	Lighthouse Lab in Alderley Park	Wellcome Sanger Institute for the COVID-19 Genomics UK (COG-UK) Consortium
hCoV-19/England/NORT-YYWH8P/2021	EPI_ISL_7165059	2021-00-00	Northumbria University	South Tees Hospitals NHS Foundation Trust
hCoV-19/Brazil/RJ-NVBS8803GENOV828198193003/2021	EPI_ISL_7364068	2021-10-01	DASA	DASA
hCoV-19/Brazil/RJ-NVBS8825GENOV828202632801/2021	EPI_ISL_7364082	2021-10-01	DASA	DASA
hCoV-19/England/PLYM-29FD76C/2021	EPI_ISL_6352085	2021-11-10	Lighthouse Laboratory Plymouth	Wellcome Sanger Institute for the COVID-19 Genomics UK (COG-UK) Consortium
hCoV-19/England/PLYM-2B1B098/2021	EPI_ISL_6765646	2021-11-19	Lighthouse Laboratory Plymouth	Wellcome Sanger Institute for the COVID-19 Genomics UK (COG-UK) Consortium
hCoV-19/Nigeria/NCDC-NR1029/2021	EPI_ISL_7547661	2021-10-27	NIZAMIYE	National Reference Laboratory
hCoV-19/Nigeria/NCDC-NR1021/2021	EPI_ISL_7547657	2021-10-10	NIZAMIYE	National Reference Laboratory
hCoV-19/Nigeria/NCDC-NR1025/2021	EPI_ISL_7547659	2021-10-14	NIZAMIYE	National Reference Laboratory
hCoV-19/Argentina/PAIS-E0634/2021	EPI_ISL_8127330	2021-12-07	Hospital Jaime Ferre - SAMCO Rafaela	Grupo de Gen\u00f3mica y Bioinform\u00e1tica del Instituto de Investigaci\u00f3n de la Cadena L\u00e1ctea CONICET-INTA on b
hCoV-19/Argentina/PAIS-E0632/2021	EPI_ISL_8127328	2021-12-07	Hospital Jaime Ferre - SAMCO Rafaela	Grupo de Gen\u00f3mica y Bioinform\u00e1tica del Instituto de Investigaci\u00f3n de la Cadena L\u00e1ctea CONICET-INTA on b
hCoV-19/Argentina/PAIS-E0658/2021	EPI_ISL_8127351	2021-12-13	Laboratorio Central de la Ciudad de Santa Fe	Grupo de Gen\u00f3mica y Bioinform\u00e1tica del Instituto de Investigaci\u00f3n de la Cadena L\u00e1ctea CONICET-I
hCoV-19/Argentina/PAIS-E0633/2021	EPI_ISL_8127329	2021-12-07	Hospital Jaime Ferre - SAMCO Rafaela	Grupo de Gen\u00f3mica y Bioinform\u00e1tica del Instituto de Investigaci\u00f3n de la Cadena L\u00e1ctea CONICET-INTA on b
hCoV-19/Argentina/PAIS-E0635/2021	EPI_ISL_8127331	2021-12-07	Hospital Jaime Ferre - SAMCO Rafaela	Grupo de Gen\u00f3mica y Bioinform\u00e1tica del Instituto de Investigaci\u00f3n de la Cadena L\u00e1ctea CONICET-INTA on b
hCoV-19/USA/CA-SEARCH-57315/2021	EPI_ISL_7337212	2021-10-29	EXCITE Lab	Andersen lab at Scripps Research
hCoV-19/USA/CA-SEARCH-57309/2021	EPI_ISL_7337206	2021-10-29	EXCITE Lab	Andersen lab at Scripps Research
hCoV-19/England/MILK-2F169E9/2021	EPI_ISL_8071115	2021-12-16	Lighthouse Lab in Milton Keynes	Wellcome Sanger Institute for the COVID-19 Genomics UK (COG-UK) Consortium
hCoV-19/England/MILK-2F1F35B/2021	EPI_ISL_8040409	2021-12-16	Lighthouse Lab in Milton Keynes	Wellcome Sanger Institute for the COVID-19 Genomics UK (COG-UK) Consortium
hCoV-19/USA/NM-CDC-ASC210484831/2021	EPI_ISL_7178654	2021-11-18	Aegis Sciences Corporation	Centers for Disease Control and Prevention Division of Viral Diseases
hCoV-19/USA/OH-CDC-ASC210535171/2021	EPI_ISL_8077698	2021-12-13	Aegis Sciences Corporation	Centers for Disease Control and Prevention Division of Viral Diseases
hCoV-19/USA/CO-CDC-ASC210612177/2021	EPI_ISL_8077529	2021-12-13	Aegis Sciences Corporation	Centers for Disease Control and Prevention Division of Viral Diseases
hCoV-19/USA/MA-CDC-ASC210535918/2021	EPI_ISL_8078196	2021-12-14	Aegis Sciences Corporation	Centers for Disease Control and Prevention Division of Viral Diseases
hCoV-19/USA/MI-CDC-ASC210715332/2021	EPI_ISL_7939797	2021-11-22	Aegis Sciences Corporation	Centers for Disease Control and Prevention Division of Viral Diseases
hCoV-19/USA/SD-CDC-ASC210518072/2021	EPI_ISL_8014682	2021-12-06	Aegis Sciences Corporation	Centers for Disease Control and Prevention Division of Viral Diseases
hCoV-19/USA/IL-CDC-ASC210517236/2021	EPI_ISL_8011533	2021-12-01	Aegis Sciences Corporation	Centers for Disease Control and Prevention Division of Viral Diseases
hCoV-19/USA/MI-CDC-ASC210608017/2021	EPI_ISL_8014971	2021-12-07	Aegis Sciences Corporation	Centers for Disease Control and Prevention Division of Viral Diseases
hCoV-19/USA/IN-CDC-ASC210608028/2021	EPI_ISL_8015083	2021-12-07	Aegis Sciences Corporation	Centers for Disease Control and Prevention Division of Viral Diseases
hCoV-19/USA/FL-CDC-ASC210609316/2021	EPI_ISL_8142509	2021-12-09	Aegis Sciences Corporation	Centers for Disease Control and Prevention Division of Viral Diseases
hCoV-19/USA/MD-CDC-ASC210533343/2021	EPI_ISL_8143172	2021-12-10	Aegis Sciences Corporation	Centers for Disease Control and Prevention Division of Viral Diseases
hCoV-19/USA/AZ-CDC-ASC210536681/2021	EPI_ISL_8143168	2021-12-10	Aegis Sciences Corporation	Centers for Disease Control and Prevention Division of Viral Diseases
hCoV-19/USA/NJ-CDC-ASC210533483/2021	EPI_ISL_8143086	2021-12-10	Aegis Sciences Corporation	Centers for Disease Control and Prevention Division of Viral Diseases
hCoV-19/USA/GA-CDC-ASC210624307/2021	EPI_ISL_8179404	2021-12-15	Aegis Sciences Corporation	Centers for Disease Control and Prevention Division of Viral Diseases
hCoV-19/Spain/GA-CHOP-51745175/2021	EPI_ISL_8208577	2021-12-09	Complejo Hospitalario Universitario de Pontevedra	Microbiology Department. Complexo Hospitalario Universitario de Vigo
hCoV-19/USA/NJ-CDC-ASC210630996/2021	EPI_ISL_8258677	2021-12-10	Aegis Sciences Corporation	Centers for Disease Control and Prevention Division of Viral Diseases
hCoV-19/USA/AZ-CDC-ASC210634438/2021	EPI_ISL_8258783	2021-12-15	Aegis Sciences Corporation	Centers for Disease Control and Prevention Division of Viral Diseases
hCoV-19/USA/CT-Yale-13274/2021	EPI_ISL_6684365	2021-11-03	Yale Clinical Virology Lab	Grubaugh Lab - Yale School of Public Health
hCoV-19/USA/AZ-ASU28373/2021	EPI_ISL_7898197	2021-12-13	Arizona State University	Arizona State University
hCoV-19/USA/DC-Curative-147078/2021	EPI_ISL_7834140	2021-12-07	Curative Labs	Curative Labs
hCoV-19/USA/DC-Curative-184248/2021	EPI_ISL_7893000	2021-11-30	Curative Labs	Curative Labs
hCoV-19/Slovenia/528890/2021	EPI_ISL_8111933	2021-11-24	Institute of Microbiology and Immunology	Institute of Microbiology and Immunology
hCoV-19/Italy/CAM-TIGEM-IZSM-COLLI-22892/2021	EPI_ISL_8132161	2021-11-27	Lab. Microbiologia e Virologia Cotugno A.O. dei Colli	TIGEM
hCoV-19/Ghana/NMIMR-NCOV-21-58758/2021	EPI_ISL_8065913	2021-10-15	Noguchi Memorial Institute for Medical Research	Noguchi Memorial Institute for Medical Research
hCoV-19/Ghana/NMIMR-NCOV-21-58759/2021	EPI_ISL_8065914	2021-10-15	Noguchi Memorial Institute for Medical Research	Noguchi Memorial Institute for Medical Research
hCoV-19/England/ALDP-2AD3B14/2021	EPI_ISL_6672990	2021-11-16	Lighthouse Lab in Alderley Park	Wellcome Sanger Institute for the COVID-19 Genomics UK (COG-UK) Consortium
hCoV-19/England/ALDP-2BD764B/2021	EPI_ISL_6920596	2021-11-23	Lighthouse Lab in Alderley Park	Wellcome Sanger Institute for the COVID-19 Genomics UK (COG-UK) Consortium
hCoV-19/England/ALDP-2BE8F6A/2021	EPI_ISL_6915971	2021-11-23	Lighthouse Lab in Alderley Park	Wellcome Sanger Institute for the COVID-19 Genomics UK (COG-UK) Consortium
hCoV-19/India/MH-MCGM-ICMR-INSACOG-WG1146/2021	EPI_ISL_6684803	2021-10-17	Kasturba Hospital Molecular Lab - INSACOG	Kasturba hospital WGS
hCoV-19/Scotland/QEUH-2C30EED/2021	EPI_ISL_7145289	2021-11-26	Lighthouse Lab in Glasgow	Wellcome Sanger Institute for the COVID-19 Genomics UK (COG-UK) Consortium
hCoV-19/USA/FL-CDC-STM-TSGFJHDTM/2021	EPI_ISL_6633605	2021-11-05	Helix	Centers for Disease Control and Prevention Division of Viral Diseases
hCoV-19/USA/CA-CDPH-3000281743/2021	EPI_ISL_8188399	2021-12-07	CDPH VBL	California Department of Public Health
hCoV-19/England/PLYM-2E7D35C/2021	EPI_ISL_7864605	2021-12-13	Lighthouse Laboratory Plymouth	Wellcome Sanger Institute for the COVID-19 Genomics UK (COG-UK) Consortium
hCoV-19/England/MILK-2E7FBAD/2021	EPI_ISL_7895592	2021-12-13	Lighthouse Lab in Milton Keynes	Wellcome Sanger Institute for the COVID-19 Genomics UK (COG-UK) Consortium
hCoV-19/USA/NY-NYCPHL-007309/2021	EPI_ISL_6608432	2021-11-10	DOHMH Fort Greene	New York City Public Health Laboratory
hCoV-19/USA/NY-CDC-LC0379970/2021	EPI_ISL_6792507	2021-11-10	Laboratory Corporation of America	Centers for Disease Control and Prevention Division of Viral Diseases
hCoV-19/USA/NY-NYULH3677/2021	EPI_ISL_6930807	2021-11-10	NYU Langone Health	Departments of Pathology and Medicine
hCoV-19/USA/NY-CDC-FG-173359/2021	EPI_ISL_7126281	2021-11-10	Fulgent Genetics	Centers for Disease Control and Prevention Division of Viral Diseases
hCoV-19/USA/NJ-CDC-LC0379967/2021	EPI_ISL_6793636	2021-11-11	Laboratory Corporation of America	Centers for Disease Control and Prevention Division of Viral Diseases
hCoV-19/USA/NJ-CDC-LC0379251/2021	EPI_ISL_6792557	2021-11-10	Laboratory Corporation of America	Centers for Disease Control and Prevention Division of Viral Diseases
hCoV-19/USA/NJ-CDC-LC0408152/2021	EPI_ISL_7914760	2021-12-02	Laboratory Corporation of America	Centers for Disease Control and Prevention Division of Viral Diseases
hCoV-19/USA/CA-CDC-ASC210472680/2021	EPI_ISL_6312324	2021-10-18	Aegis Sciences Corporation	Centers for Disease Control and Prevention Division of Viral Diseases
hCoV-19/USA/CA-CDC-ASC210519416/2021	EPI_ISL_6571227	2021-11-01	Aegis Sciences Corporation	Centers for Disease Control and Prevention Division of Viral Diseases
hCoV-19/USA/NV-CDC-LC0380309/2021	EPI_ISL_6788997	2021-11-03	Laboratory Corporation of America	Centers for Disease Control and Prevention Division of Viral Diseases
hCoV-19/USA/CA-CDPH-3000267357/2021	EPI_ISL_6862586	2021-11-03	CDPH VBL	California Department of Public Health
hCoV-19/USA/CA-CDPH-3000270628/2021	EPI_ISL_6948130	2021-11-11	CDPH VBL	California Department of Public Health
hCoV-19/USA/CA-CDC-ASC210484208/2021	EPI_ISL_7178627	2021-11-18	Aegis Sciences Corporation	Centers for Disease Control and Prevention Division of Viral Diseases
hCoV-19/USA/NV-CDC-LC0391469/2021	EPI_ISL_7249041	2021-11-16	Laboratory Corporation of America	Centers for Disease Control and Prevention Division of Viral Diseases
hCoV-19/USA/CA-CDC-QDX31281800/2021	EPI_ISL_7937092	2021-11-19	Quest Diagnostics Incorporated	Centers for Disease Control and Prevention Division of Viral Diseases
hCoV-19/USA/CA-CDC-ASC210455736/2021	EPI_ISL_7938150	2021-11-10	Aegis Sciences Corporation	Centers for Disease Control and Prevention Division of Viral Diseases
hCoV-19/Sweden/01_SE100_21CS514930/2021	EPI_ISL_7120841	2021-11-21	Karolinska University Hospital Solna	Karolinska University Hospital
hCoV-19/Sweden/01_SE100_21CS106787/2021	EPI_ISL_7487601	2021-11-25	Karolinska University Hospital Solna	Karolinska University Hospital
hCoV-19/USA/IL-CDC-LC0387576/2021	EPI_ISL_6905455	2021-11-12	Laboratory Corporation of America	Centers for Disease Control and Prevention Division of Viral Diseases
hCoV-19/USA/TX-CDC-FG-174939/2021	EPI_ISL_6892320	2021-11-18	Fulgent Genetics	Centers for Disease Control and Prevention Division of Viral Diseases
hCoV-19/USA/WI-CDC-ASC210485394/2021	EPI_ISL_7178852	2021-11-18	Aegis Sciences Corporation	Centers for Disease Control and Prevention Division of Viral Diseases
hCoV-19/USA/WI-CDC-ASC210485393/2021	EPI_ISL_7178850	2021-11-18	Aegis Sciences Corporation	Centers for Disease Control and Prevention Division of Viral Diseases
hCoV-19/USA/SC-MUSC-05043/2021	EPI_ISL_7707516	2021-12-08	MUSC Molecular Pathology Laboratory	MUSC Molecular Pathology Laboratory
hCoV-19/USA/IL-CDC-LC0427489/2021	EPI_ISL_8029159	2021-12-10	Laboratory Corporation of America	Centers for Disease Control and Prevention Division of Viral Diseases
hCoV-19/USA/IL-CDC-ASC210489220/2021	EPI_ISL_8033936	2021-11-23	Aegis Sciences Corporation	Centers for Disease Control and Prevention Division of Viral Diseases
hCoV-19/Mexico/CMX-INMEGEN-45-330/2021	EPI_ISL_8187084	2021-12-17	Instituto Nacional de Medicina Genomica	Instituto Nacional de Medicina Genomica
hCoV-19/USA/IL-CDC-ASC210633743/2021	EPI_ISL_8265148	2021-12-17	Aegis Sciences Corporation	Centers for Disease Control and Prevention Division of Viral Diseases
hCoV-19/USA/IL-CDC-ASC210633738/2021	EPI_ISL_8265144	2021-12-17	Aegis Sciences Corporation	Centers for Disease Control and Prevention Division of Viral Diseases
hCoV-19/USA/IL-CDC-ASC210482158/2021	EPI_ISL_7177792	2021-11-17	Aegis Sciences Corporation	Centers for Disease Control and Prevention Division of Viral Diseases
hCoV-19/USA/WI-CDC-FG-179379/2021	EPI_ISL_7311783	2021-11-26	Fulgent Genetics	Centers for Disease Control and Prevention Division of Viral Diseases
hCoV-19/USA/WI-CDC-ASC210484943/2021	EPI_ISL_7439757	2021-11-20	Aegis Sciences Corporation	Centers for Disease Control and Prevention Division of Viral Diseases
hCoV-19/India/KL-GENESCOV05102/2021	EPI_ISL_7267126	2021-00-00	INSACOG-IGIB and Kerala State SARS-COV-2 Genome Surveillance Programme (GENESCOV2)	INSACOG and GENESCOV2 at CSIR Institute of Genomics and Integrative Biology
hCoV-19/USA/MN-UMGC-25715/2021	EPI_ISL_7950496	2021-12-10	Public Health Laboratory	University of Minnesota Genomics Center
hCoV-19/USA/NY-NYGC-4384-VTM1-VJHQ220/2021	EPI_ISL_7130613	2021-11-02	Weill Cornell Medicine	New York Genome Center
hCoV-19/USA/NY-Wadsworth-21100874-01/2021	EPI_ISL_7151513	2021-10-30	BIO-REFERENCE LABORATORIES	Wadsworth Center
hCoV-19/USA/CA-CDC-FG-180203/2021	EPI_ISL_7449300	2021-11-30	Fulgent Genetics	Centers for Disease Control and Prevention Division of Viral Diseases
hCoV-19/USA/CA-CDC-FG-180277/2021	EPI_ISL_7449324	2021-11-30	Fulgent Genetics	Centers for Disease Control and Prevention Division of Viral Diseases
hCoV-19/USA/CA-CDC-FG-185881/2021	EPI_ISL_7568347	2021-12-04	Fulgent Genetics	Centers for Disease Control and Prevention Division of Viral Diseases
hCoV-19/USA/NY-PRL-2021_1126_00L19/2021	EPI_ISL_7602491	2021-11-22	Pandemic Response Lab - NYC	Pandemic Response Lab
hCoV-19/USA/CA-CDC-FG-186253/2021	EPI_ISL_7742901	2021-12-06	Fulgent Genetics	Centers for Disease Control and Prevention Division of Viral Diseases
hCoV-19/USA/CA-CDC-FG-186689/2021	EPI_ISL_7741746	2021-12-06	Fulgent Genetics	Centers for Disease Control and Prevention Division of Viral Diseases
hCoV-19/USA/CA-CDC-FG-186166/2021	EPI_ISL_7742900	2021-12-06	Fulgent Genetics	Centers for Disease Control and Prevention Division of Viral Diseases
hCoV-19/USA/CA-CDC-FG-195117/2021	EPI_ISL_8061609	2021-12-15	Fulgent Genetics	Centers for Disease Control and Prevention Division of Viral Diseases
hCoV-19/USA/CA-CDC-FG-192674/2021	EPI_ISL_8019813	2021-12-13	Fulgent Genetics	Centers for Disease Control and Prevention Division of Viral Diseases
hCoV-19/Germany/BW-RKI-I-324629/2021	EPI_ISL_6467330	2021-11-09	SYNLAB MVZ Leinfelden-Echterdingen	Robert Koch Institute
hCoV-19/Germany/BW-RKI-I-326209/2021	EPI_ISL_6715616	2021-11-10	SYNLAB MVZ Leinfelden-Echterdingen	Robert Koch Institute
hCoV-19/Germany/NI-RKI-I-353521/2021	EPI_ISL_7116998	2021-11-15	MVZ Medizinisches Labor Hannover GmbH	Robert Koch Institute
hCoV-19/Russia/43-CRIE-L189S3045u_2057/2021	EPI_ISL_7717551	2021-10-25	Molecular diagnostic laboratory of Federal Budget Institution of Science	Central Research Institute of Epidemiology, of The Federal Service on Customer
hCoV-19/Russia/43-CRIE-L189Z0177u_7319/2021	EPI_ISL_7717572	2021-10-30	Molecular diagnostic laboratory of Federal Budget Institution of Science	Central Research Institute of Epidemiology, of The Federal Service on Customer
hCoV-19/USA/AZ-CDC-LC0405992/2021	EPI_ISL_7499326	2021-11-22	Laboratory Corporation of America	Centers for Disease Control and Prevention Division of Viral Diseases
hCoV-19/USA/WV-WVU-WV126790/2021	EPI_ISL_7726888	2021-11-27	United Hospital Center	WVU and Marshall University Combined Genomics Core Facilities
hCoV-19/USA/WV-CDC-LC0406291/2021	EPI_ISL_7911037	2021-11-29	Laboratory Corporation of America	Centers for Disease Control and Prevention Division of Viral Diseases
hCoV-19/USA/WV-CDC-ASC210532826/2021	EPI_ISL_8030857	2021-12-08	Aegis Sciences Corporation	Centers for Disease Control and Prevention Division of Viral Diseases
hCoV-19/India/AP-CCMB-CIB5967/2021	EPI_ISL_7735046	2021-11-08	AP SSO	CSIR-Centre for Cellular and Molecular Biology-INSACOG
hCoV-19/India/AP-CCMB-CIB5984/2021	EPI_ISL_7735062	2021-11-09	AP SSO	CSIR-Centre for Cellular and Molecular Biology-INSACOG
hCoV-19/South Korea/KDCA5585s/2021	EPI_ISL_7733547	2021-08-31	Division of Emerging Infectious Diseases	Division of Emerging Infectious Diseases
hCoV-19/South Korea/KDCA5580s/2021	EPI_ISL_7733467	2021-08-30	Division of Emerging Infectious Diseases	Division of Emerging Infectious Diseases
hCoV-19/South Africa/CERI-KRISP-K027865/2021	EPI_ISL_6585205	2021-11-06	National Health Laboratory Service	CERI
hCoV-19/Canada/NS-NML-236934/2021	EPI_ISL_7141518	2021-10-21	NS-QEII Health Sciences Centre	National Microbiology Laboratory (NML)
hCoV-19/Canada/NS-NML-236976/2021	EPI_ISL_7141521	2021-10-23	NS-QEII Health Sciences Centre	National Microbiology Laboratory (NML)
hCoV-19/Canada/ON-PHL-21-43515/2021	EPI_ISL_7871700	2021-12-01	Public Health Ontario Laboratory	Public Health Ontario Laboratory
hCoV-19/Canada/ON-PHL-21-44988/2021	EPI_ISL_7876352	2021-12-04	Public Health Ontario Laboratory	Public Health Ontario Laboratory
hCoV-19/Austria/IMBA_IMP-1296_D04/2021	EPI_ISL_7474759	2021-11-20	Hygienicum	Elling and Cochella laboratories
hCoV-19/Austria/IMBA_IMP-1345_E06/2021	EPI_ISL_7885196	2021-12-01	Hygienicum	Elling and Cochella laboratories
hCoV-19/India/AP-CCMB-CIB4989/2021	EPI_ISL_7468021	2021-11-05	AP SSO	CSIR-Centre for Cellular and Molecular Biology-INSACOG
hCoV-19/India/AP-CCMB-CIB6429/2021	EPI_ISL_8052001	2021-11-21	AP SSO	CSIR-Centre for Cellular and Molecular Biology-INSACOG
hCoV-19/India/AP-CCMB-CIB4929/2021	EPI_ISL_7468301	2021-10-26	AP SSO	CSIR-Centre for Cellular and Molecular Biology-INSACOG
hCoV-19/India/AP-CCMB-CIB5965/2021	EPI_ISL_7735044	2021-11-07	AP SSO	CSIR-Centre for Cellular and Molecular Biology-INSACOG
hCoV-19/Germany/BW-RKI-I-323780/2021	EPI_ISL_6466322	2021-10-25	Eurofins LifeCodexx GmbH	Robert Koch Institute
hCoV-19/Germany/BW-RKI-I-323893/2021	EPI_ISL_6466614	2021-10-25	Eurofins LifeCodexx GmbH	Robert Koch Institute
hCoV-19/Germany/BY-RKI-I-345464/2021	EPI_ISL_7091546	2021-11-02	Labor Becker & Kollegen (Standort M\u00fcnchen)	Robert Koch Institute
hCoV-19/Germany/BY-RKI-I-345405/2021	EPI_ISL_7091356	2021-11-05	Labor Becker & Kollegen (Standort M\u00fcnchen)	Robert Koch Institute
hCoV-19/Germany/BY-RKI-I-345476/2021	EPI_ISL_7091584	2021-11-05	Labor Becker & Kollegen (Standort M\u00fcnchen)	Robert Koch Institute
hCoV-19/Germany/BY-RKI-I-345462/2021	EPI_ISL_7091545	2021-11-04	Labor Becker & Kollegen (Standort M\u00fcnchen)	Robert Koch Institute
hCoV-19/Germany/BY-RKI-I-345425/2021	EPI_ISL_7091413	2021-11-04	Labor Becker & Kollegen (Standort M\u00fcnchen)	Robert Koch Institute
hCoV-19/Germany/BY-RKI-I-345446/2021	EPI_ISL_7091488	2021-11-02	Labor Becker & Kollegen (Standort M\u00fcnchen)	Robert Koch Institute
hCoV-19/Germany/BY-RKI-I-367511/2021	EPI_ISL_7750193	2021-11-30	Sonic - Labor Staber N\u00fcrnberg	Robert Koch Institute
hCoV-19/Germany/BY-RKI-I-373585/2021	EPI_ISL_7755994	2021-11-28	IMD - MVZ Labor Martinsried	Robert Koch Institute
hCoV-19/Germany/BW-RKI-I-373796/2021	EPI_ISL_7756183	2021-11-18	Eurofins LifeCodexx GmbH	Robert Koch Institute
hCoV-19/Germany/BY-RKI-I-399572/2021	EPI_ISL_8228954	2021-12-14	Sonic - Dr. Staber & Kollegen GmbH M\u00fcnchen	Robert Koch Institute
hCoV-19/Poland/WSSEGorzow-21S2153/2021	EPI_ISL_7935424	2021-12-06	WSSE w Szczecinie - laboratorium	Wojewodzka Stacja Sanitarno-Epidemiologiczna w Gorzowie Wielkopolskim
hCoV-19/Poland/WSSEGorzow-21S2154/2021	EPI_ISL_8051422	2021-12-06	WSSE w Szczecinie - laboratorium	Wojewodzka Stacja Sanitarno-Epidemiologiczna w Gorzowie Wielkopolskim
hCoV-19/Germany/SH-RKI-I-405827/2021	EPI_ISL_8239460	2021-12-13	LADR Zentrallabor DR. Kramer & Kollegen Geesthacht	Robert Koch Institute
hCoV-19/Germany/SH-RKI-I-405804/2021	EPI_ISL_8239400	2021-12-13	LADR Zentrallabor DR. Kramer & Kollegen Geesthacht	Robert Koch Institute
hCoV-19/Germany/BW-RKI-I-356483/2021	EPI_ISL_7419356	2021-11-25	Limbach - MVZ Humangenetik Ulm	Robert Koch Institute
hCoV-19/Germany/BW-RKI-I-369972/2021	EPI_ISL_7752969	2021-12-06	Limbach - MVZ Humangenetik Ulm	Robert Koch Institute
hCoV-19/Sweden/20952079P/2021	EPI_ISL_6706795	2021-11-08	Swedish national genomic surveillance program of SARS-CoV-2	The Public Health Agency of Sweden
hCoV-19/Sweden/20958714P/2021	EPI_ISL_6884771	2021-11-10	Swedish national genomic surveillance program of SARS-CoV-2	The Public Health Agency of Sweden
hCoV-19/USA/MD-CDC-LC0411657/2021	EPI_ISL_7913914	2021-12-01	Laboratory Corporation of America	Centers for Disease Control and Prevention Division of Viral Diseases
hCoV-19/USA/DC-CDC-LC0421731/2021	EPI_ISL_8025919	2021-12-06	Laboratory Corporation of America	Centers for Disease Control and Prevention Division of Viral Diseases
hCoV-19/USA/VA-CDC-LC0421732/2021	EPI_ISL_8025906	2021-12-06	Laboratory Corporation of America	Centers for Disease Control and Prevention Division of Viral Diseases
hCoV-19/USA/DC-CDC-LC0425821/2021	EPI_ISL_8028236	2021-12-09	Laboratory Corporation of America	Centers for Disease Control and Prevention Division of Viral Diseases
hCoV-19/USA/DC-DFS-PHL-03246/2021	EPI_ISL_8036017	2021-11-26	DC Public Health Lab/ Dept. of Forensic Sciences	DC Public Health Lab/ Dept. of Forensic Sciences
hCoV-19/USA/VA-DCLS-11078/2021	EPI_ISL_8144219	2021-11-25	Virginia Division of Consolidated Laboratory Services	Virginia Division of Consolidated Laboratory Services
hCoV-19/USA/VA-CDC-LC0431684/2021	EPI_ISL_8155347	2021-12-14	Laboratory Corporation of America	Centers for Disease Control and Prevention Division of Viral Diseases
hCoV-19/USA/MD-IGS-52133000829A/2021	EPI_ISL_8165252	2021-11-26	Maryland Genomics	Maryland Genomics
hCoV-19/England/LOND-1359F41/2021	EPI_ISL_7636291	2021-11-27	University College London	COVID-19 Genomics UK (COG-UK) Consortium
hCoV-19/USA/FL-Miami-2521/2021	EPI_ISL_7924739	2021-10-00	HIV Research Laboratory	Salemi Lab
hCoV-19/USA/FL-Miami-2522/2021	EPI_ISL_7924745	2021-10-00	HIV Research Laboratory	Salemi Lab
hCoV-19/Wales/PHWC-PFJF4I/2021	EPI_ISL_7007817	2021-11-08	n.a.	Public Health Wales Microbiology Cardiff Wales Specialist Virology Centre
hCoV-19/Wales/PHWC-PFCCPD/2021	EPI_ISL_6993725	2021-11-11	n.a.	Public Health Wales Microbiology Cardiff Wales Specialist Virology Centre
hCoV-19/USA/FL-CDC-ASC210499135/2021	EPI_ISL_6420030	2021-10-26	Aegis Sciences Corporation	Centers for Disease Control and Prevention Division of Viral Diseases
hCoV-19/USA/FL-CDC-ASC210447899/2021	EPI_ISL_6421929	2021-10-29	Aegis Sciences Corporation	Centers for Disease Control and Prevention Division of Viral Diseases
hCoV-19/USA/FL-CDC-ASC210499134/2021	EPI_ISL_6420029	2021-10-26	Aegis Sciences Corporation	Centers for Disease Control and Prevention Division of Viral Diseases
hCoV-19/USA/FL-CDC-ASC210447898/2021	EPI_ISL_6421930	2021-10-29	Aegis Sciences Corporation	Centers for Disease Control and Prevention Division of Viral Diseases
hCoV-19/USA/FL-CDC-ASC210444586/2021	EPI_ISL_6536515	2021-10-22	Aegis Sciences Corporation	Centers for Disease Control and Prevention Division of Viral Diseases
hCoV-19/Sweden/SUS0005591/2021	EPI_ISL_6268425	2021-11-05	Clinical Microbiology	Section for Molecular Diagnostics
hCoV-19/Sweden/10180393/2021	EPI_ISL_6707168	2021-11-06	Swedish national genomic surveillance program of SARS-CoV-2	The Public Health Agency of Sweden
hCoV-19/Sweden/10180638/2021	EPI_ISL_6707258	2021-11-07	Swedish national genomic surveillance program of SARS-CoV-2	The Public Health Agency of Sweden
hCoV-19/Sweden/20943538P/2021	EPI_ISL_6707027	2021-11-04	Swedish national genomic surveillance program of SARS-CoV-2	The Public Health Agency of Sweden
hCoV-19/Sweden/SUS0006084/2021	EPI_ISL_6831750	2021-11-20	Clinical Microbiology	Section for Molecular Diagnostics
hCoV-19/Sweden/10186645/2021	EPI_ISL_6884108	2021-11-16	Swedish national genomic surveillance program of SARS-CoV-2	The Public Health Agency of Sweden
hCoV-19/USA/TX-CDC-FG-165796/2021	EPI_ISL_6418360	2021-11-09	Fulgent Genetics	Centers for Disease Control and Prevention Division of Viral Diseases
hCoV-19/USA/TX-CDC-FG-170417/2021	EPI_ISL_6654226	2021-11-12	Fulgent Genetics	Centers for Disease Control and Prevention Division of Viral Diseases
hCoV-19/Germany/BY-RKI-I-345443/2021	EPI_ISL_7091474	2021-11-04	Labor Becker & Kollegen (Standort M\u00fcnchen)	Robert Koch Institute
hCoV-19/Thailand/BKK_SEQ21066/2021	EPI_ISL_7437317	2021-11-00	Sirindhorn Hospital	National Institute of Health
hCoV-19/Finland/THL-202131525/2021	EPI_ISL_7496405	2021-11-12	NordLab Rovaniemi	Expert Microbiology
hCoV-19/USA/WA-CDC-UW21121001673/2021	EPI_ISL_7830935	2021-12-10	UW Virology Lab	UW Virology Lab
hCoV-19/USA/WA-CDC-UW21121733447/2021	EPI_ISL_8163407	2021-12-17	UW Virology Lab	UW Virology Lab
hCoV-19/Turkey/HSGM-F11491/2021	EPI_ISL_8164601	2021-12-23	Ministry of Health Turkey	Ministry of Health Turkey
hCoV-19/Turkey/HSGM-F11533/2021	EPI_ISL_8164623	2021-12-23	Ministry of Health Turkey	Ministry of Health Turkey
hCoV-19/USA/TX-CDC-QDX31445992/2021	EPI_ISL_7450516	2021-11-27	Quest Diagnostics Incorporated	Centers for Disease Control and Prevention Division of Viral Diseases
hCoV-19/USA/TX-CDC-QDX31445991/2021	EPI_ISL_7450623	2021-11-27	Quest Diagnostics Incorporated	Centers for Disease Control and Prevention Division of Viral Diseases
hCoV-19/USA/NC-CORVASEQ-UNC-3615/2021	EPI_ISL_7690083	2021-12-04	Clinical Molecular Microbiology Laboratory	Jeremy Wang
hCoV-19/England/MILK-2B2A263/2021	EPI_ISL_6761774	2021-11-20	Lighthouse Lab in Milton Keynes	Wellcome Sanger Institute for the COVID-19 Genomics UK (COG-UK) Consortium
hCoV-19/England/MILK-2B57142/2021	EPI_ISL_6819717	2021-11-18	Lighthouse Lab in Milton Keynes	Wellcome Sanger Institute for the COVID-19 Genomics UK (COG-UK) Consortium
hCoV-19/England/MILK-2B74B14/2021	EPI_ISL_6841059	2021-11-22	Lighthouse Lab in Milton Keynes	Wellcome Sanger Institute for the COVID-19 Genomics UK (COG-UK) Consortium
hCoV-19/England/MILK-2CCDF97/2021	EPI_ISL_7344862	2021-12-01	Lighthouse Lab in Milton Keynes	Wellcome Sanger Institute for the COVID-19 Genomics UK (COG-UK) Consortium
hCoV-19/England/MILK-2D92F9A/2021	EPI_ISL_7633994	2021-12-07	Lighthouse Lab in Milton Keynes	Wellcome Sanger Institute for the COVID-19 Genomics UK (COG-UK) Consortium
hCoV-19/Brazil/SP-IB_142348/2021	EPI_ISL_7666029	2021-11-22	INSIDE DIAGNOSTICOS	Instituto Butantan
hCoV-19/Brazil/SP-IB_143562/2021	EPI_ISL_7808986	2021-11-30	INSIDE	Instituto Butantan
hCoV-19/USA/AZ-CDC-STM-V3SFUECCT/2021	EPI_ISL_7942467	2021-12-04	Helix	Centers for Disease Control and Prevention Division of Viral Diseases
hCoV-19/USA/UT-UPHL-211230715373/2021	EPI_ISL_8209663	2021-12-06	Utah Public Health Laboratory	Utah Public Health Laboratory
hCoV-19/USA/AZ-CDC-ASC210425983/2021	EPI_ISL_7940941	2021-11-15	Aegis Sciences Corporation	Centers for Disease Control and Prevention Division of Viral Diseases
hCoV-19/USA/AZ-CDC-ASC210431188/2021	EPI_ISL_7940052	2021-11-22	Aegis Sciences Corporation	Centers for Disease Control and Prevention Division of Viral Diseases
hCoV-19/Germany/SN-RKI-I-400473/2021	EPI_ISL_8229777	2021-12-11	Sonic - Labor Staber Dresden (Klipphausen)	Robert Koch Institute
hCoV-19/USA/TX-CDC-FG-175530/2021	EPI_ISL_6893414	2021-11-21	Fulgent Genetics	Centers for Disease Control and Prevention Division of Viral Diseases
hCoV-19/USA/TX-HMH-MCoV-68508/2021	EPI_ISL_7415747	2021-12-02	Houston Methodist Hospital	Houston Methodist Hospital
hCoV-19/USA/TX-CDC-LC0421007/2021	EPI_ISL_8026376	2021-12-07	Laboratory Corporation of America	Centers for Disease Control and Prevention Division of Viral Diseases
hCoV-19/USA/TX-HMH-MCoV-68470/2021	EPI_ISL_7415709	2021-12-01	Houston Methodist Hospital	Houston Methodist Hospital
hCoV-19/USA/TX-HMH-MCoV-68423/2021	EPI_ISL_7415656	2021-11-29	Houston Methodist Hospital	Houston Methodist Hospital
hCoV-19/India/GJ-INSACOG-GBRC3380/2021	EPI_ISL_8051333	2021-12-12	Speciality Micro tech lab	Gujarat Biotechnology Research Centre
hCoV-19/India/DL-ILBS-WGS786/2021	EPI_ISL_8163760	2021-12-01	LIFELINE LABORATORY	ILBS
hCoV-19/England/PHEP-YYN3G8Z/2021	EPI_ISL_8269954	2021-00-00	Respiratory Virus Unit	COVID-19 Genomics UK (COG-UK) Consortium
hCoV-19/England/PHEP-YYN3GEI/2021	EPI_ISL_8269957	2021-00-00	Respiratory Virus Unit	COVID-19 Genomics UK (COG-UK) Consortium
hCoV-19/Canada/BC-BCCDC-245229/2021	EPI_ISL_6753907	2021-10-29	British Columbia Centre For Disease Control	BCCDC Public Health Laboratory
hCoV-19/Canada/BC-BCCDC-255269/2021	EPI_ISL_7314861	2021-10-31	British Columbia Centre For Disease Control	BCCDC Public Health Laboratory
hCoV-19/Canada/BC-BCCDC-244054/2021	EPI_ISL_6752924	2021-10-25	British Columbia Centre For Disease Control	BCCDC Public Health Laboratory
hCoV-19/Canada/BC-BCCDC-250498/2021	EPI_ISL_6992313	2021-10-24	British Columbia Centre For Disease Control	BCCDC Public Health Laboratory
hCoV-19/USA/PA-CDC-ASC210357016/2021	EPI_ISL_6165233	2021-10-10	Aegis Sciences Corporation	Centers for Disease Control and Prevention Division of Viral Diseases
hCoV-19/USA/NJ-PHEL-V21026017/2021	EPI_ISL_6340361	2021-10-27	NJDOH	NJ_PHEL
hCoV-19/Canada/SK-NML-202553/2021	EPI_ISL_5426899	2021-09-17	SK-Roy Romanow Provincial Laboratory	National Microbiology Laboratory (NML)
hCoV-19/USA/MA-CDC-LC0343039/2021	EPI_ISL_6078375	2021-10-15	Laboratory Corporation of America	Centers for Disease Control and Prevention Division of Viral Diseases
hCoV-19/USA/NJ-CDC-ASC210468922/2021	EPI_ISL_6521799	2021-10-17	Aegis Sciences Corporation	Centers for Disease Control and Prevention Division of Viral Diseases
hCoV-19/India/GJ-INSACOG-GBRC2741/2021	EPI_ISL_6842334	2021-10-20	Green Cross Pathology & Molecular Laboratory	Gujarat Biotechnology Research Centre
hCoV-19/USA/IL-RED-WIN-39863329/2021	EPI_ISL_2249979	2021-04-07	Reditus Laboratories	Reditus Laboratories
hCoV-19/Brazil/MS-4172/2021	EPI_ISL_3671916	2021-03-28	LACEN do Estado do Mato Grosso do Sul	Instituto Adolfo Lutz
hCoV-19/Brazil/AM-FIOCRUZ-ILMD2100637/2021	EPI_ISL_5490346	2021-07-23	Laboratorio Central de Saude Publica do Amazonas - LACEN-AM	Laboratorio de Ecologia de Doencas Transmissiveis na Amazonia
hCoV-19/Brazil/SP-IB_119719/2021	EPI_ISL_5674278	2021-07-06	CS DE SEBASTIANOPOLIS DO SUL	Instituto Butantan
hCoV-19/USA/CA-CDC-LC0165911/2021	EPI_ISL_3685495	2021-07-19	Laboratory Corporation of America	Centers for Disease Control and Prevention Division of Viral Diseases
hCoV-19/India/WB-INSACOG-1931502132120/2021	EPI_ISL_4738818	2021-09-10	INSACOG-WB	National Institute of Biomedical Genomics - INSACOG
hCoV-19/India/WB-INSACOG-1931502173394/2021	EPI_ISL_5758789	2021-09-19	INSACOG-WB	National Institute of Biomedical Genomics \u2013\u00a0INSACOG
hCoV-19/USA/MA-CDCBI-CRSP_2M7LWB6JJVL4A245/2021	EPI_ISL_7550197	2021-12-01	Broad Institute Clinical Research Sequencing Platform	Infectious Disease Program
hCoV-19/USA/MA-CDCBI-CRSP_6MP2NSUO7EJ4YRVO/2021	EPI_ISL_7550279	2021-12-01	Broad Institute Clinical Research Sequencing Platform	Infectious Disease Program
hCoV-19/USA/MA-CDCBI-CRSP_KKBHCKZDNB4SG2B6/2021	EPI_ISL_7774635	2021-12-03	Broad Institute Clinical Research Sequencing Platform	Infectious Disease Program
hCoV-19/Angola/CERI-KRISP-K013444/2020	EPI_ISL_2493036	2020-12-09	Instituto Nacional de Investiga\u00e7\u00e3o em Sa\u00fade	CERI
hCoV-19/Angola/CERI-KRISP-K013439/2020	EPI_ISL_2493037	2020-12-09	Instituto Nacional de Investiga\u00e7\u00e3o em Sa\u00fade	CERI
hCoV-19/Japan/PG-85577/2021	EPI_ISL_3897868	2021-07-28	SARS-CoV-2 testing team	Pathogen Genomics Center
hCoV-19/Japan/PG-123342/2021	EPI_ISL_4727255	2021-08-19	Pathogen Genomics Center	Pathogen Genomics Center
hCoV-19/Japan/PG-123370/2021	EPI_ISL_4727282	2021-08-19	Pathogen Genomics Center	Pathogen Genomics Center
hCoV-19/Japan/PG-136454/2021	EPI_ISL_5716844	2021-09-02	Pathogen Genomics Center	Pathogen Genomics Center
hCoV-19/Japan/PG-141531/2021	EPI_ISL_5725362	2021-08-27	Pathogen Genomics Center	Pathogen Genomics Center
hCoV-19/Brazil/SP-IB_101165/2021	EPI_ISL_1967146	2021-04-08	SECRETARIA MUNICIPAL DE SAUDE SOROCABA	Instituto Butantan / ESALQ-USP (Piracicaba)
hCoV-19/Brazil/RJ-FUNED-330309297/2021	EPI_ISL_2249443	2021-03-06	Laborat\u00f3rio Central de Sa\u00fade P\u00fablica do Rio de Janeiro	Coordena\u00e7\u00e3o Geral de Laborat\u00f3rios de Sa\u00fade P\u00fablica (CG
hCoV-19/Brazil/SP-reBUT_352800905/2021	EPI_ISL_5800332	2021-04-08	Secretaria Municipal De Saude Sorocaba	Instituto Butantan
hCoV-19/Brazil/SP-IB_111061/2021	EPI_ISL_2493462	2021-05-16	UNIDADE BASICA DE SAUDE HORTOLANDIA PACS	Instituto Butantan
hCoV-19/Brazil/SP-IB_111314/2021	EPI_ISL_2493460	2021-05-16	POLICLINICA HORTOLANDIA	Instituto Butantan
hCoV-19/Brazil/SP-IB_100287/2021	EPI_ISL_1966315	2021-03-22	PRONTO SOCORRO DE AGENOR DE CAMPOS MONGAGUA	Instituto Butantan / Mendelics
hCoV-19/Canada/BC-BCCDC-104051/2021	EPI_ISL_3488655	2021-05-27	British Columbia Centre For Disease Control	BCCDC Public Health Laboratory
hCoV-19/Canada/BC-BCCDC-104022/2021	EPI_ISL_3488261	2021-05-26	British Columbia Centre For Disease Control	BCCDC Public Health Laboratory
hCoV-19/Brazil/SP-reBUT_829205/2021	EPI_ISL_5802032	2021-03-22	Pronto Socorro De Agenor De Campos Mongagua	Instituto Butantan
hCoV-19/England/ALDP-15B811B/2021	EPI_ISL_2353665	2021-05-23	Lighthouse Lab in Alderley Park	Wellcome Sanger Institute for the COVID-19 Genomics UK (COG-UK) Consortium
hCoV-19/England/ALDP-15F386A/2021	EPI_ISL_2435243	2021-05-29	Lighthouse Lab in Alderley Park	Wellcome Sanger Institute for the COVID-19 Genomics UK (COG-UK) Consortium
hCoV-19/England/ALDP-15F39D0/2021	EPI_ISL_2435018	2021-05-29	Lighthouse Lab in Alderley Park	Wellcome Sanger Institute for the COVID-19 Genomics UK (COG-UK) Consortium
hCoV-19/Brazil/SP-IB_101224/2021	EPI_ISL_1967205	2021-04-20	UBS DR ALFREDO DANTAS DE SOUZA UMUARAMA	Instituto Butantan / Mendelics
hCoV-19/Brazil/SP-reBUT_352966591/2021	EPI_ISL_5800754	2021-04-20	Ubs Dr Alfredo Dantas De Souza Umuarama	Instituto Butantan
hCoV-19/Brazil/SP-IB_112384/2021	EPI_ISL_2494150	2021-05-20	CENTRO DE SAUDE DR MARIO DIAS DE AGUIAR CAPIVARI	Instituto Butantan
hCoV-19/Argentina/INEI107255/2021	EPI_ISL_4083141	2021-06-23	Servicio Virosis Respiratorias-Departamento Virolog\u00eda-INEI	Instituto Nacional Enfermedades Infecciosas C.G.Malbran
hCoV-19/Brazil/SP-IB_121378/2021	EPI_ISL_5650859	2021-07-19	CENTRO DE SAUDE DE IBIRAREMA	Instituto Butantan
hCoV-19/Brazil/SP-IB_121751/2021	EPI_ISL_5651188	2021-07-19	CENTRO DE SAUDE DE IBIRAREMA	Instituto Butantan
hCoV-19/Brazil/BA-FIOCRUZ-34086/2021	EPI_ISL_3045425	2021-07-01	Laboratorio Central de Saude Publica do Estado da Bahia (LACEN/BA)	Laboratory of Respiratory Viruses and Measles
hCoV-19/Canada/BC-BCCDC-104518/2021	EPI_ISL_3488509	2021-05-23	British Columbia Centre For Disease Control	BCCDC Public Health Laboratory
hCoV-19/Canada/BC-BCCDC-104551/2021	EPI_ISL_3488827	2021-05-26	British Columbia Centre For Disease Control	BCCDC Public Health Laboratory
hCoV-19/Canada/BC-BCCDC-104527/2021	EPI_ISL_3488817	2021-05-26	British Columbia Centre For Disease Control	BCCDC Public Health Laboratory
hCoV-19/Canada/BC-BCCDC-104543/2021	EPI_ISL_3487971	2021-05-22	British Columbia Centre For Disease Control	BCCDC Public Health Laboratory
hCoV-19/Canada/BC-BCCDC-102866/2021	EPI_ISL_3490642	2021-06-08	British Columbia Centre For Disease Control	BCCDC Public Health Laboratory
hCoV-19/Canada/BC-BCCDC-104544/2021	EPI_ISL_3487970	2021-05-22	British Columbia Centre For Disease Control	BCCDC Public Health Laboratory
hCoV-19/Canada/BC-BCCDC-102046/2021	EPI_ISL_3490644	2021-06-08	British Columbia Centre For Disease Control	BCCDC Public Health Laboratory
hCoV-19/Brazil/CE-FIOCRUZ-00501/2021	EPI_ISL_3536211	2021-07-13	HEMOCE CENTRO DE HEMATOLOGIA E HEMOTERAPIA DO CEARA	Oswaldo Cruz Institute
hCoV-19/Brazil/SP-IB_111277/2021	EPI_ISL_2493711	2021-05-19	FACULDADE DE MEDICINA ABC	Instituto Butantan
hCoV-19/Brazil/AM-FIOCRUZ-21890229LBS/2021	EPI_ISL_2777513	2021-04-28	Laborat\u00f3rio Central de Sa\u00fade P\u00fablica do Amazonas - LACEN-AM	Laboratorio de Ecologia de Doencas Transmissiveis na Amazonia
hCoV-19/USA/IL-CDC-LC0100938/2021	EPI_ISL_3328090	2021-07-12	Laboratory Corporation of America	Centers for Disease Control and Prevention Division of Viral Diseases
hCoV-19/Brazil/LMM61193/2021	EPI_ISL_3461063	2021-07-23	Laborat\u00f3rio de Microbiologia Molecular - Universidade FEEVALE	Molecular Microbiology Laboratory
hCoV-19/USA/IL-CDC-ASC210107140/2021	EPI_ISL_4364732	2021-06-02	Aegis Sciences Corporation	Centers for Disease Control and Prevention Division of Viral Diseases
hCoV-19/Brazil/SP-NVBS2761GENOV827825208240/2021	EPI_ISL_4424604	2021-07-09	DASA	DASA
hCoV-19/Brazil/SP-NVBS1364GENOV827660035759/2021	EPI_ISL_4427756	2021-06-02	DASA	DASA
hCoV-19/Brazil/SP-NVBS2781GENOV827830107156/2021	EPI_ISL_4424656	2021-07-11	DASA	DASA
hCoV-19/Brazil/SP-IB_112641/2021	EPI_ISL_5645603	2021-06-01	INSIDE DIAGNOSTICOS	Instituto Butantan
hCoV-19/Brazil/SP-IB_112914/2021	EPI_ISL_5645879	2021-06-04	UPA VILA SANTA CATARINA	Instituto Butantan
hCoV-19/Brazil/GO-2339/2021	EPI_ISL_1628364	2021-03-16	LACEN do Estado de Goias	Instituto Adolfo Lutz
hCoV-19/Brazil/SP-IB_111108/2021	EPI_ISL_2493444	2021-05-10	SECRETARIA DE SAUDE DE SAO PEDRO	Instituto Butantan
hCoV-19/Brazil/SP-IB_110901/2021	EPI_ISL_2493371	2021-05-17	SECRETARIA DE SAUDE DE SAO PEDRO	Instituto Butantan
hCoV-19/Belgium/UZA-UA-CV2237974906/2021	EPI_ISL_2627274	2021-06-06	Platform BIS UZA/UAntwerpen	Labo Klinische Biologie
hCoV-19/Brazil/RJ-LNN03119/2021	EPI_ISL_2837159	2021-06-11	Laboratorio Central Noel Nutels	Bioinformatics Laboratory / LNCC
hCoV-19/French Guiana/IPG2021747/2021	EPI_ISL_3129963	2021-07-22	CNR Institut Pasteur de la Guyane	Institut Pasteur de la Guyane
hCoV-19/French Guiana/IPP16691/2021	EPI_ISL_3219525	2021-07-12	Outre mer	National Reference Center for Viruses of Respiratory Infections
hCoV-19/French Guiana/IPG2021807/2021	EPI_ISL_3269620	2021-07-30	CNR Institut Pasteur de la Guyane	Institut Pasteur de la Guyane
hCoV-19/French Guiana/IPG2021809/2021	EPI_ISL_3269622	2021-07-30	CNR Institut Pasteur de la Guyane	Institut Pasteur de la Guyane
hCoV-19/French Guiana/IPG2021808/2021	EPI_ISL_3269621	2021-07-30	CNR Institut Pasteur de la Guyane	Institut Pasteur de la Guyane
hCoV-19/French Guiana/IPG2021787/2021	EPI_ISL_3269607	2021-07-29	CNR Institut Pasteur de la Guyane	Institut Pasteur de la Guyane
hCoV-19/Brazil/PR-OPAS-23129/2021	EPI_ISL_4000804	2021-04-01	Laboratorio Central do Estado do Parana	Laboratorio Central do Estado do Parana
hCoV-19/Brazil/SP-IB_119671/2021	EPI_ISL_5674003	2021-07-06	AFIP	Instituto Butantan
hCoV-19/Brazil/SP-IB_119788/2021	EPI_ISL_5674715	2021-07-06	AFIP	Instituto Butantan
hCoV-19/Brazil/SP-IB_119816/2021	EPI_ISL_5674890	2021-07-06	AFIP	Instituto Butantan
hCoV-19/India/AP-CCMB-CIA7691/2021	EPI_ISL_3935156	2021-07-20	AP SSO	CSIR-Centre for Cellular and Molecular Biology - INSACOG
hCoV-19/Portugal/PT15808/2021	EPI_ISL_4107529	2021-08-31	Avelab	Instituto Nacional de Saude (INSA)
hCoV-19/Denmark/DCGC-181499/2021	EPI_ISL_5138630	2021-10-08	Department of Bacteria	Statens Serum Institut Bioinformatics and Microbial Genomics
hCoV-19/Denmark/DCGC-182740/2021	EPI_ISL_5174336	2021-10-10	Department of Bacteria	Statens Serum Institut Bioinformatics and Microbial Genomics
hCoV-19/Denmark/DCGC-182821/2021	EPI_ISL_5174681	2021-10-09	Department of Bacteria	Statens Serum Institut Bioinformatics and Microbial Genomics
hCoV-19/Denmark/DCGC-184580/2021	EPI_ISL_5363390	2021-10-13	Department of Bacteria	Statens Serum Institut Bioinformatics and Microbial Genomics
hCoV-19/Denmark/DCGC-184636/2021	EPI_ISL_5363497	2021-10-14	Department of Bacteria	Statens Serum Institut Bioinformatics and Microbial Genomics
hCoV-19/Denmark/DCGC-184641/2021	EPI_ISL_5363505	2021-10-14	Department of Bacteria	Statens Serum Institut Bioinformatics and Microbial Genomics
hCoV-19/USA/TX-HMH-MCoV-53060/2021	EPI_ISL_5342041	2021-08-03	Houston Methodist Hospital	Houston Methodist Hospital
hCoV-19/Denmark/DCGC-185381/2021	EPI_ISL_5404220	2021-10-15	Department of Bacteria	Statens Serum Institut Bioinformatics and Microbial Genomics
hCoV-19/Denmark/DCGC-187449/2021	EPI_ISL_5463422	2021-10-18	Department of Bacteria	Statens Serum Institut Bioinformatics and Microbial Genomics
hCoV-19/Denmark/DCGC-186772/2021	EPI_ISL_5462465	2021-10-18	Department of Bacteria	Statens Serum Institut Bioinformatics and Microbial Genomics
hCoV-19/Denmark/DCGC-187047/2021	EPI_ISL_5462746	2021-10-16	Department of Bacteria	Statens Serum Institut Bioinformatics and Microbial Genomics
hCoV-19/Denmark/DCGC-188417/2021	EPI_ISL_5539594	2021-10-13	Department of Bacteria	Statens Serum Institut Bioinformatics and Microbial Genomics
hCoV-19/Denmark/DCGC-192088/2021	EPI_ISL_5736105	2021-10-20	Department of Bacteria	Statens Serum Institut Bioinformatics and Microbial Genomics
hCoV-19/Denmark/DCGC-190619/2021	EPI_ISL_5733365	2021-10-22	Department of Bacteria	Statens Serum Institut Bioinformatics and Microbial Genomics
hCoV-19/Denmark/DCGC-200393/2021	EPI_ISL_6014848	2021-10-22	Department of Bacteria	Statens Serum Institut Bioinformatics and Microbial Genomics
hCoV-19/Denmark/DCGC-205412/2021	EPI_ISL_6128311	2021-11-02	Molekyl\u00e6r Medicinsk Afdeling	Statens Serum Institut Bioinformatics and Microbial Genomics
hCoV-19/USA/CA-CDC-FG-167015/2021	EPI_ISL_6418043	2021-11-09	Fulgent Genetics	Centers for Disease Control and Prevention Division of Viral Diseases
hCoV-19/USA/CA-CDC-FG-168021/2021	EPI_ISL_6511703	2021-11-10	Fulgent Genetics	Centers for Disease Control and Prevention Division of Viral Diseases
hCoV-19/USA/CA-CDC-FG-167965/2021	EPI_ISL_6511717	2021-11-10	Fulgent Genetics	Centers for Disease Control and Prevention Division of Viral Diseases
hCoV-19/USA/CA-CDC-FG-167993/2021	EPI_ISL_6511675	2021-11-10	Fulgent Genetics	Centers for Disease Control and Prevention Division of Viral Diseases
hCoV-19/USA/CA-CDC-ASC210498120/2021	EPI_ISL_6537060	2021-10-26	Aegis Sciences Corporation	Centers for Disease Control and Prevention Division of Viral Diseases
hCoV-19/USA/CA-CDC-FG-169352/2021	EPI_ISL_6625585	2021-11-11	Fulgent Genetics	Centers for Disease Control and Prevention Division of Viral Diseases
hCoV-19/USA/CA-CDC-FG-170768/2021	EPI_ISL_6654458	2021-11-13	Fulgent Genetics	Centers for Disease Control and Prevention Division of Viral Diseases
hCoV-19/USA/CA-CDC-FG-170934/2021	EPI_ISL_6654454	2021-11-13	Fulgent Genetics	Centers for Disease Control and Prevention Division of Viral Diseases
hCoV-19/USA/CA-CDC-FG-171184/2021	EPI_ISL_6655320	2021-11-15	Fulgent Genetics	Centers for Disease Control and Prevention Division of Viral Diseases
hCoV-19/USA/CA-CDC-FG-170752/2021	EPI_ISL_6654474	2021-11-13	Fulgent Genetics	Centers for Disease Control and Prevention Division of Viral Diseases
hCoV-19/USA/CA-CDC-FG-172011/2021	EPI_ISL_6656076	2021-11-16	Fulgent Genetics	Centers for Disease Control and Prevention Division of Viral Diseases
hCoV-19/USA/CA-CDC-FG-172056/2021	EPI_ISL_6656094	2021-11-16	Fulgent Genetics	Centers for Disease Control and Prevention Division of Viral Diseases
hCoV-19/Denmark/DCGC-222099/2021	EPI_ISL_6679409	2021-11-14	Department of Bacteria	Statens Serum Institut Bioinformatics and Microbial Genomics
hCoV-19/Denmark/DCGC-224821/2021	EPI_ISL_6682034	2021-11-15	Department of Bacteria	Statens Serum Institut Bioinformatics and Microbial Genomics
hCoV-19/Denmark/DCGC-225264/2021	EPI_ISL_6682456	2021-11-14	Department of Bacteria	Statens Serum Institut Bioinformatics and Microbial Genomics
hCoV-19/Denmark/DCGC-225599/2021	EPI_ISL_6683044	2021-11-14	Department of Bacteria	Statens Serum Institut Bioinformatics and Microbial Genomics
hCoV-19/Denmark/DCGC-226643/2021	EPI_ISL_6701930	2021-11-16	Department of Bacteria	Statens Serum Institut Bioinformatics and Microbial Genomics
hCoV-19/Denmark/DCGC-227571/2021	EPI_ISL_6703192	2021-11-16	Department of Bacteria	Statens Serum Institut Bioinformatics and Microbial Genomics
hCoV-19/Denmark/DCGC-229276/2021	EPI_ISL_6773662	2021-11-15	Department of Bacteria	Statens Serum Institut Bioinformatics and Microbial Genomics
hCoV-19/Denmark/DCGC-228773/2021	EPI_ISL_6773159	2021-11-16	Department of Bacteria	Statens Serum Institut Bioinformatics and Microbial Genomics
hCoV-19/Denmark/DCGC-231843/2021	EPI_ISL_6831164	2021-11-19	Department of Bacteria	Statens Serum Institut Bioinformatics and Microbial Genomics
hCoV-19/Denmark/DCGC-231122/2021	EPI_ISL_6849989	2021-11-18	Department of Bacteria	Statens Serum Institut Bioinformatics and Microbial Genomics
hCoV-19/Denmark/DCGC-230757/2021	EPI_ISL_6846710	2021-11-17	Department of Bacteria	Statens Serum Institut Bioinformatics and Microbial Genomics
hCoV-19/Denmark/DCGC-225983/2021	EPI_ISL_6848224	2021-11-12	Department of Bacteria	Statens Serum Institut Bioinformatics and Microbial Genomics
hCoV-19/Denmark/DCGC-229529/2021	EPI_ISL_6847018	2021-11-16	Department of Bacteria	Statens Serum Institut Bioinformatics and Microbial Genomics
hCoV-19/USA/CA-CDC-FG-174969/2021	EPI_ISL_6892174	2021-11-18	Fulgent Genetics	Centers for Disease Control and Prevention Division of Viral Diseases
hCoV-19/USA/CA-CDC-FG-175217/2021	EPI_ISL_6892660	2021-11-19	Fulgent Genetics	Centers for Disease Control and Prevention Division of Viral Diseases
hCoV-19/USA/CA-CDC-FG-175402/2021	EPI_ISL_6892577	2021-11-19	Fulgent Genetics	Centers for Disease Control and Prevention Division of Viral Diseases
hCoV-19/Denmark/DCGC-237464/2021	EPI_ISL_6932838	2021-11-23	Department of Bacteria	Statens Serum Institut Bioinformatics and Microbial Genomics
hCoV-19/Denmark/DCGC-237924/2021	EPI_ISL_6934973	2021-11-21	Department of Bacteria	Statens Serum Institut Bioinformatics and Microbial Genomics
hCoV-19/Denmark/DCGC-238331/2021	EPI_ISL_6936493	2021-11-23	Department of Bacteria	Statens Serum Institut Bioinformatics and Microbial Genomics
hCoV-19/Denmark/DCGC-240724/2021	EPI_ISL_6966284	2021-11-22	Department of Bacteria	Statens Serum Institut Bioinformatics and Microbial Genomics
hCoV-19/USA/CA-CDC-FG-177294/2021	EPI_ISL_7153750	2021-11-26	Fulgent Genetics	Centers for Disease Control and Prevention Division of Viral Diseases
hCoV-19/Denmark/DCGC-245316/2021	EPI_ISL_7193270	2021-11-25	Department of Bacteria	Statens Serum Institut Bioinformatics and Microbial Genomics
hCoV-19/Denmark/DCGC-235967/2021	EPI_ISL_7275606	2021-11-18	Department of Bacteria	Statens Serum Institut Bioinformatics and Microbial Genomics
hCoV-19/Denmark/DCGC-246943/2021	EPI_ISL_7280489	2021-11-24	Department of Bacteria	Statens Serum Institut Bioinformatics and Microbial Genomics
hCoV-19/Denmark/DCGC-242419/2021	EPI_ISL_7280208	2021-11-24	Department of Bacteria	Statens Serum Institut Bioinformatics and Microbial Genomics
hCoV-19/Denmark/DCGC-250458/2021	EPI_ISL_7289674	2021-11-29	Department of Bacteria	Statens Serum Institut Bioinformatics and Microbial Genomics
hCoV-19/Denmark/DCGC-237010/2021	EPI_ISL_7281965	2021-11-19	Department of Bacteria	Statens Serum Institut Bioinformatics and Microbial Genomics
hCoV-19/Denmark/DCGC-255905/2021	EPI_ISL_7520233	2021-12-02	Department of Bacteria	Statens Serum Institut Bioinformatics and Microbial Genomics
hCoV-19/Denmark/DCGC-258104/2021	EPI_ISL_7530139	2021-12-02	Department of Bacteria	Statens Serum Institut Bioinformatics and Microbial Genomics
hCoV-19/Denmark/DCGC-248240/2021	EPI_ISL_7598615	2021-11-27	Department of Bacteria	Statens Serum Institut Bioinformatics and Microbial Genomics
hCoV-19/Denmark/DCGC-264814/2021	EPI_ISL_7689924	2021-12-02	Department of Clinical Microbiology	Statens Serum Institut Bioinformatics and Microbial Genomics
hCoV-19/Denmark/DCGC-279969/2021	EPI_ISL_7967578	2021-12-06	Department of Bacteria	Statens Serum Institut Bioinformatics and Microbial Genomics
hCoV-19/Denmark/DCGC-266359/2021	EPI_ISL_7730763	2021-12-01	Department of Bacteria	Statens Serum Institut Bioinformatics and Microbial Genomics
hCoV-19/Belgium/ULG-22660/2021	EPI_ISL_7735152	2021-12-06	Department of Clinical Microbiology	GIGA Medical Genomics
hCoV-19/USA/CA-HLX-ATM-6KQNTRW2W/2021	EPI_ISL_7803916	2021-11-16	Kaiser Permanente Southern California	Helix
hCoV-19/Denmark/DCGC-278688/2021	EPI_ISL_7918225	2021-12-05	Department of Bacteria	Statens Serum Institut Bioinformatics and Microbial Genomics
hCoV-19/USA/CA-LACPHL-AF04607/2021	EPI_ISL_7961945	2021-11-04	Palmdale Regional Medical Center	Los Angeles County Public Health Laboratories
hCoV-19/Denmark/DCGC-274404/2021	EPI_ISL_7910813	2021-12-05	Department of Bacteria	Statens Serum Institut Bioinformatics and Microbial Genomics
hCoV-19/USA/CA-HLX-ATM-6HHHWS45R/2021	EPI_ISL_8036058	2021-11-16	Kaiser Permanente Southern California	Helix
hCoV-19/India/AP-CCMB-CIA6446/2021	EPI_ISL_3453589	2021-07-05	AP SSO	CSIR-Centre for Cellular and Molecular Biology-INSACOG
hCoV-19/Bangladesh/IEDCR-icddrb-GSB01-051/2021	EPI_ISL_5050362	2021-09-12	Institute of Epidemiology Disease Control And Research (IEDCR)	Virology Laboratory
hCoV-19/India/AP-CCMB-CIB0423/2021	EPI_ISL_6046874	2021-09-03	AP SSO	CSIR-Centre for Cellular and Molecular Biology-INSACOG
hCoV-19/Bahrain/21921853630_S82_L001/2021	EPI_ISL_6266506	2021-11-11	Communicable Disease Laboratory	Communicable Disease Laboratory
hCoV-19/Bahrain/21921867583/2021	EPI_ISL_6266446	2021-11-07	Communicable Disease Laboratory	Communicable Disease Laboratory
hCoV-19/Bahrain/21921853663_S64_L001/2021	EPI_ISL_6266507	2021-11-11	Communicable Disease Laboratory	Communicable Disease Laboratory
hCoV-19/Bangladesh/icddrb-GSB03-070/2021	EPI_ISL_6841727	2021-10-21	Virology Laboratory	Virology Laboratory
hCoV-19/Bangladesh/icddrb-GSB06-068/2021	EPI_ISL_6841728	2021-10-31	Cox's Bazar Medical College	Virology Laboratory
hCoV-19/England/PHEC-3U03BU54/2021	EPI_ISL_7166061	2021-11-10	Respiratory Virus Unit	COVID-19 Genomics UK (COG-UK) Consortium
hCoV-19/England/BRBR-2C986EB/2021	EPI_ISL_7295930	2021-11-29	Berkshire and Surrey Pathology Services Lighthouse Laboratory	Wellcome Sanger Institute for the COVID-19 Genomics UK (COG-UK) Consortium
hCoV-19/England/MILK-2D0F8E8/2021	EPI_ISL_7382079	2021-12-02	Lighthouse Lab in Milton Keynes	Wellcome Sanger Institute for the COVID-19 Genomics UK (COG-UK) Consortium
hCoV-19/Bangladesh/TND-04-0473/2021	EPI_ISL_7404454	2021-12-01	International Centre for Diarrhoeal Disease Research	International Centre for Diarrhoeal Disease Research
hCoV-19/Bangladesh/TND-04-0486/2021	EPI_ISL_7404458	2021-12-04	International Centre for Diarrhoeal Disease Research	International Centre for Diarrhoeal Disease Research
hCoV-19/Bangladesh/TND-07-0419/2021	EPI_ISL_7404466	2021-11-20	International Centre for Diarrhoeal Disease Research	International Centre for Diarrhoeal Disease Research
hCoV-19/Bangladesh/TND-04-0494/2021	EPI_ISL_7404461	2021-12-05	International Centre for Diarrhoeal Disease Research	International Centre for Diarrhoeal Disease Research
hCoV-19/Bangladesh/TND-02-0310/2021	EPI_ISL_7404456	2021-12-02	International Centre for Diarrhoeal Disease Research	International Centre for Diarrhoeal Disease Research
hCoV-19/Bangladesh/ideSHi-IR-1918/2021	EPI_ISL_7404471	2021-12-02	Institute for Developing Science and Health Initiatives (ideSHi)	Institute for Developing Science and Health Initiatives (ideSHi)
hCoV-19/Bangladesh/TND-01-0322/2021	EPI_ISL_7404444	2021-11-29	International Centre for Diarrhoeal Disease Research	International Centre for Diarrhoeal Disease Research
hCoV-19/Bangladesh/TND-04-0492/2021	EPI_ISL_7404460	2021-12-04	International Centre for Diarrhoeal Disease Research	International Centre for Diarrhoeal Disease Research
hCoV-19/Bangladesh/TND-04-0474/2021	EPI_ISL_7404455	2021-12-01	International Centre for Diarrhoeal Disease Research	International Centre for Diarrhoeal Disease Research
hCoV-19/Bangladesh/TND-02-0297/2021	EPI_ISL_7404446	2021-11-29	International Centre for Diarrhoeal Disease Research	International Centre for Diarrhoeal Disease Research
hCoV-19/Bangladesh/TND-04-0491/2021	EPI_ISL_7404459	2021-12-04	International Centre for Diarrhoeal Disease Research	International Centre for Diarrhoeal Disease Research
hCoV-19/England/MILK-2D5D502/2021	EPI_ISL_7554436	2021-12-05	Lighthouse Lab in Milton Keynes	Wellcome Sanger Institute for the COVID-19 Genomics UK (COG-UK) Consortium
hCoV-19/Bangladesh/CHRF-GSB15-080/2021	EPI_ISL_7566188	2021-11-14	Rajshahi Medical College	Child Health Research Foundation
hCoV-19/Bangladesh/TND-icddrb-04-0352/2021	EPI_ISL_7571208	2021-11-11	International Centre for Diarrhoeal Disease Research	International Centre for Diarrhoeal Disease Research
hCoV-19/Bangladesh/TND-icddrb-04-0391/2021	EPI_ISL_7571222	2021-11-17	International Centre for Diarrhoeal Disease Research	International Centre for Diarrhoeal Disease Research
hCoV-19/Bangladesh/TND-icddrb-04-0232/2021	EPI_ISL_7571183	2021-10-26	International Centre for Diarrhoeal Disease Research	International Centre for Diarrhoeal Disease Research
hCoV-19/Bangladesh/CHRF-GSB14-073/2021	EPI_ISL_7566186	2021-11-07	Shaheed Ziaur Rahman Medical College	Child Health Research Foundation
hCoV-19/Bangladesh/TND-icddrb-04-0279/2021	EPI_ISL_7571190	2021-11-01	International Centre for Diarrhoeal Disease Research	International Centre for Diarrhoeal Disease Research
hCoV-19/Bangladesh/TND-icddrb-01-0199/2021	EPI_ISL_7571149	2021-10-16	International Centre for Diarrhoeal Disease Research	International Centre for Diarrhoeal Disease Research
hCoV-19/Bangladesh/TND-icddrb-09-0188/2021	EPI_ISL_7571212	2021-11-13	International Centre for Diarrhoeal Disease Research	International Centre for Diarrhoeal Disease Research
hCoV-19/Bangladesh/TND-icddrb-03-0098/2021	EPI_ISL_7571145	2021-10-13	International Centre for Diarrhoeal Disease Research	International Centre for Diarrhoeal Disease Research
hCoV-19/Bangladesh/TND-icddrb-06-0050/2021	EPI_ISL_7571114	2021-10-06	International Centre for Diarrhoeal Disease Research	International Centre for Diarrhoeal Disease Research
hCoV-19/Bangladesh/TND-icddrb-05-0261/2021	EPI_ISL_7571182	2021-10-25	International Centre for Diarrhoeal Disease Research	International Centre for Diarrhoeal Disease Research
hCoV-19/Bangladesh/CHRF-GSB15-076/2021	EPI_ISL_7566187	2021-11-11	Rajshahi Medical College	Child Health Research Foundation
hCoV-19/Bangladesh/TND-icddrb-06-0176/2021	EPI_ISL_7571202	2021-11-08	International Centre for Diarrhoeal Disease Research	International Centre for Diarrhoeal Disease Research
hCoV-19/Bangladesh/TND-icddrb-06-0095/2021	EPI_ISL_7571160	2021-10-17	International Centre for Diarrhoeal Disease Research	International Centre for Diarrhoeal Disease Research
hCoV-19/Bangladesh/CHRF-GSB14-075/2021	EPI_ISL_7566185	2021-11-08	Shaheed Ziaur Rahman Medical College	Child Health Research Foundation
hCoV-19/Bangladesh/icddrb-KH-062/2021	EPI_ISL_7592412	2021-11-21	International Centre for Diarrhoeal Disease Research	International Centre for Diarrhoeal Disease Research
hCoV-19/Bangladesh/TND-icddrb-06-0258/2021	EPI_ISL_7592393	2021-11-23	International Centre for Diarrhoeal Disease Research	International Centre for Diarrhoeal Disease Research
hCoV-19/Bangladesh/TND-icddrb-01-0321/2021	EPI_ISL_7592341	2021-11-27	International Centre for Diarrhoeal Disease Research	International Centre for Diarrhoeal Disease Research
hCoV-19/Bangladesh/TND-icddrb-05-0349/2021	EPI_ISL_7592419	2021-11-22	International Centre for Diarrhoeal Disease Research	International Centre for Diarrhoeal Disease Research
hCoV-19/Bangladesh/TND-icddrb-04-0396/2021	EPI_ISL_7592427	2021-11-17	International Centre for Diarrhoeal Disease Research	International Centre for Diarrhoeal Disease Research
hCoV-19/Bangladesh/TND-icddrb-05-0348/2021	EPI_ISL_7592302	2021-11-21	International Centre for Diarrhoeal Disease Research	International Centre for Diarrhoeal Disease Research
hCoV-19/Bangladesh/TND-icddrb-02-0294/2021	EPI_ISL_7592324	2021-11-28	International Centre for Diarrhoeal Disease Research	International Centre for Diarrhoeal Disease Research
hCoV-19/Bangladesh/TND-icddrb-09-0232/2021	EPI_ISL_7592292	2021-11-24	International Centre for Diarrhoeal Disease Research	International Centre for Diarrhoeal Disease Research
hCoV-19/Bangladesh/TND-icddrb-09-0230/2021	EPI_ISL_7592405	2021-11-24	International Centre for Diarrhoeal Disease Research	International Centre for Diarrhoeal Disease Research
hCoV-19/England/HSLL-2DCB9B8/2021	EPI_ISL_7677517	2021-12-07	Health Services Laboratories	Wellcome Sanger Institute for the COVID-19 Genomics UK (COG-UK) Consortium
hCoV-19/USA/CT-SEMA4-1718/2021	EPI_ISL_7978093	2021-12-09	Sema4	Sema4
hCoV-19/India/AP-CCMB-CIB5824/2021	EPI_ISL_7734887	2021-11-02	AP SSO	CSIR-Centre for Cellular and Molecular Biology-INSACOG
hCoV-19/Bangladesh/IEDCR-icddrb-GSB01-146/2021	EPI_ISL_7870211	2021-11-06	Institute of Epidemiology Disease Control And Research (IEDCR)	Virology Laboratory
hCoV-19/Bangladesh/CHRF-GSB08-070/2021	EPI_ISL_7802966	2021-11-20	Sher- E -Bangla Medical College	Child Health Research Foundation
hCoV-19/Bangladesh/icddrb-G124799/2021	EPI_ISL_7871036	2021-11-13	Virology Laboratory	Virology Laboratory
hCoV-19/Bangladesh/icddrb-GSB06-070/2021	EPI_ISL_7870202	2021-11-03	Cox's Bazar Medical College	Virology Laboratory
hCoV-19/Bangladesh/icddrb-GSB03-091/2021	EPI_ISL_7871073	2021-11-15	Virology Laboratory	Virology Laboratory
hCoV-19/Bangladesh/icddrb-GSB14-077/2021	EPI_ISL_7871052	2021-11-20	Shaheed Ziaur Rahman Medical College	Virology Laboratory
hCoV-19/Bangladesh/IEDCR-icddrb-GSB01-148/2021	EPI_ISL_7870205	2021-11-07	Institute of Epidemiology Disease Control And Research (IEDCR)	Virology Laboratory
hCoV-19/Bangladesh/icddrb-G124821/2021	EPI_ISL_7871031	2021-11-14	Virology Laboratory	Virology Laboratory
hCoV-19/Bangladesh/icddrb-GSB11-088/2021	EPI_ISL_7871041	2021-11-17	Kushtia Medical College	Virology Laboratory
hCoV-19/Bangladesh/icddrb-GSB11-106/2021	EPI_ISL_7871048	2021-11-28	Kushtia Medical College	Virology Laboratory
hCoV-19/Bangladesh/CHRF-GSB04-066/2021	EPI_ISL_7802964	2021-11-24	Child Health Research Foundation	Child Health Research Foundation
hCoV-19/Bangladesh/CHRF-GSB08-074/2021	EPI_ISL_7802970	2021-11-22	Sher- E -Bangla Medical College	Child Health Research Foundation
hCoV-19/Bangladesh/IEDCR-icddrb-GSB01-158/2021	EPI_ISL_7870207	2021-11-13	Institute of Epidemiology Disease Control And Research (IEDCR)	Virology Laboratory
hCoV-19/Bangladesh/IEDCR-icddrb-GSB01-175/2021	EPI_ISL_7871062	2021-11-24	Institute of Epidemiology Disease Control And Research (IEDCR)	Virology Laboratory
hCoV-19/Bangladesh/icddrb-GSB03-102/2021	EPI_ISL_7871083	2021-11-23	Virology Laboratory	Virology Laboratory
hCoV-19/Bangladesh/IEDCR-icddrb-GSB01-179/2021	EPI_ISL_7871070	2021-11-30	Institute of Epidemiology Disease Control And Research (IEDCR)	Virology Laboratory
hCoV-19/Bangladesh/IEDCR-icddrb-GSB01-130/2021	EPI_ISL_7870219	2021-10-31	Institute of Epidemiology Disease Control And Research (IEDCR)	Virology Laboratory
hCoV-19/Bangladesh/CHRF-GSB08-075/2021	EPI_ISL_7802971	2021-11-22	Sher- E -Bangla Medical College	Child Health Research Foundation
hCoV-19/Bangladesh/icddrb-GSB03-096/2021	EPI_ISL_7871077	2021-11-20	Virology Laboratory	Virology Laboratory
hCoV-19/Bangladesh/IEDCR-icddrb-GSB01-162/2021	EPI_ISL_7870208	2021-11-13	Institute of Epidemiology Disease Control And Research (IEDCR)	Virology Laboratory
hCoV-19/Bangladesh/icddrb-GSB03-100/2021	EPI_ISL_7871081	2021-11-24	Virology Laboratory	Virology Laboratory
hCoV-19/Bangladesh/IEDCR-icddrb-GSB01-177/2021	EPI_ISL_7871072	2021-11-27	Institute of Epidemiology Disease Control And Research (IEDCR)	Virology Laboratory
hCoV-19/Bangladesh/IEDCR-icddrb-GSB01-174/2021	EPI_ISL_7871061	2021-11-23	Institute of Epidemiology Disease Control And Research (IEDCR)	Virology Laboratory
hCoV-19/Bangladesh/IEDCR-icddrb-GSB01-139/2021	EPI_ISL_7870204	2021-11-03	Institute of Epidemiology Disease Control And Research (IEDCR)	Virology Laboratory
hCoV-19/Bangladesh/IEDCR-icddrb-GSB01-178/2021	EPI_ISL_7871054	2021-11-28	Institute of Epidemiology Disease Control And Research (IEDCR)	Virology Laboratory
hCoV-19/Bangladesh/icddrb-GSB16-036/2021	EPI_ISL_7870203	2021-11-02	Rangpur Medical College	Virology Laboratory
hCoV-19/Bangladesh/icddrb-G125123/2021	EPI_ISL_7871037	2021-11-20	Virology Laboratory	Virology Laboratory
hCoV-19/Bangladesh/icddrb-GSB11-103/2021	EPI_ISL_7871047	2021-11-25	Kushtia Medical College	Virology Laboratory
hCoV-19/Bangladesh/IEDCR-icddrb-GSB01-156/2021	EPI_ISL_7870222	2021-11-11	Institute of Epidemiology Disease Control And Research (IEDCR)	Virology Laboratory
hCoV-19/Bangladesh/IEDCR-icddrb-GSB07-056/2021	EPI_ISL_7871029	2021-11-16	Sylhet MAG Osmani Medical College	Virology Laboratory
hCoV-19/Bangladesh/IEDCR-icddrb-GSB01-165/2021	EPI_ISL_7870209	2021-11-11	Institute of Epidemiology Disease Control And Research (IEDCR)	Virology Laboratory
hCoV-19/Bangladesh/icddrb-G125268/2021	EPI_ISL_7871038	2021-11-24	Virology Laboratory	Virology Laboratory
hCoV-19/Bangladesh/icddrb-GSB14-084/2021	EPI_ISL_7871090	2021-11-24	Shaheed Ziaur Rahman Medical College	Virology Laboratory
hCoV-19/Bangladesh/IEDCR-icddrb-GSB01-171/2021	EPI_ISL_7871068	2021-11-16	Institute of Epidemiology Disease Control And Research (IEDCR)	Virology Laboratory
hCoV-19/Bangladesh/icddrb-GSB11-086/2021	EPI_ISL_7871040	2021-11-17	Kushtia Medical College	Virology Laboratory
hCoV-19/Bangladesh/IEDCR-icddrb-GSB01-169/2021	EPI_ISL_7870210	2021-11-12	Institute of Epidemiology Disease Control And Research (IEDCR)	Virology Laboratory
hCoV-19/Bangladesh/icddrb-G125450/2021	EPI_ISL_8132303	2021-11-27	Virology Laboratory	Virology Laboratory
hCoV-19/Bangladesh/icddrb-G125821/2021	EPI_ISL_8132304	2021-12-07	Virology Laboratory	Virology Laboratory
hCoV-19/Bangladesh/icddrb-GSB03-114/2021	EPI_ISL_8132287	2021-12-05	Virology Laboratory	Virology Laboratory
hCoV-19/Bangladesh/icddrb-GSB03-126/2021	EPI_ISL_8132298	2021-12-12	Virology Laboratory	Virology Laboratory
hCoV-19/Bangladesh/icddrb-GSB03-127/2021	EPI_ISL_8132299	2021-12-13	Virology Laboratory	Virology Laboratory
hCoV-19/Bangladesh/icddrb-G125822/2021	EPI_ISL_8132307	2021-12-07	Virology Laboratory	Virology Laboratory
hCoV-19/Bangladesh/icddrb-GSB03-120/2021	EPI_ISL_8132292	2021-12-10	Virology Laboratory	Virology Laboratory
hCoV-19/Bangladesh/icddrb-GSB03-115/2021	EPI_ISL_8132288	2021-12-07	Virology Laboratory	Virology Laboratory
hCoV-19/Bangladesh/icddrb-GSB03-125/2021	EPI_ISL_8132297	2021-12-12	Virology Laboratory	Virology Laboratory
hCoV-19/Bangladesh/icddrb-GSB03-117/2021	EPI_ISL_8132290	2021-12-09	Virology Laboratory	Virology Laboratory
hCoV-19/Bangladesh/TND-06-0348/2021	EPI_ISL_8215683	2021-12-19	International Centre for Diarrhoeal Disease Research	International Centre for Diarrhoeal Disease Research
hCoV-19/Bangladesh/TND-04-0587/2021	EPI_ISL_8215668	2021-12-21	International Centre for Diarrhoeal Disease Research	International Centre for Diarrhoeal Disease Research
hCoV-19/Bangladesh/TND-01-0330/2021	EPI_ISL_8215681	2021-12-19	International Centre for Diarrhoeal Disease Research	International Centre for Diarrhoeal Disease Research
hCoV-19/Bangladesh/TND-04-0574/2021	EPI_ISL_8215666	2021-12-20	International Centre for Diarrhoeal Disease Research	International Centre for Diarrhoeal Disease Research
hCoV-19/Bangladesh/TND-09-0308/2021	EPI_ISL_8215667	2021-12-20	International Centre for Diarrhoeal Disease Research	International Centre for Diarrhoeal Disease Research
hCoV-19/Bangladesh/TND-04-0610/2021	EPI_ISL_8215674	2021-12-23	International Centre for Diarrhoeal Disease Research	International Centre for Diarrhoeal Disease Research
hCoV-19/Bangladesh/TND-04-0599/2021	EPI_ISL_8215673	2021-12-23	International Centre for Diarrhoeal Disease Research	International Centre for Diarrhoeal Disease Research
hCoV-19/Bangladesh/TND-04-0573/2021	EPI_ISL_8215665	2021-12-20	International Centre for Diarrhoeal Disease Research	International Centre for Diarrhoeal Disease Research
hCoV-19/Bangladesh/TND-09-0311/2021	EPI_ISL_8215669	2021-12-21	International Centre for Diarrhoeal Disease Research	International Centre for Diarrhoeal Disease Research
hCoV-19/Bangladesh/TND-04-0591/2021	EPI_ISL_8215671	2021-12-22	International Centre for Diarrhoeal Disease Research	International Centre for Diarrhoeal Disease Research
hCoV-19/Bangladesh/TND-04-0569/2021	EPI_ISL_8215682	2021-12-19	International Centre for Diarrhoeal Disease Research	International Centre for Diarrhoeal Disease Research
hCoV-19/Bangladesh/CHRF-GSB04-064/2021	EPI_ISL_8267127	2021-11-16	Child Health Research Foundation	Child Health Research Foundation
hCoV-19/South Africa/NICD-R11550/2021	EPI_ISL_3451610	2021-07-30	National Institute for Communicable Diseases of the National Health Laboratory Service	National Institute for Communicable Diseases of the Nati
hCoV-19/USA/TN-CDC-ASC210181310/2021	EPI_ISL_4554892	2021-08-30	Aegis Sciences Corporation	Centers for Disease Control and Prevention Division of Viral Diseases
hCoV-19/USA/FL-Curative-027246/2021	EPI_ISL_2784104	2021-05-31	Curative Labs	Curative Labs
hCoV-19/USA/PR-Yale-5926/2021	EPI_ISL_3188577	2021-06-28	UCC (Universidad Central del Caribe)	Grubaugh Lab - Yale School of Public Health
hCoV-19/USA/PR-Yale-6354/2021	EPI_ISL_3188615	2021-06-30	UCC (Universidad Central del Caribe)	Grubaugh Lab - Yale School of Public Health
hCoV-19/USA/NY-Wadsworth-21077794-01/2021	EPI_ISL_3235697	2021-07-13	NORTHWELL HEALTH LABORATORIES	Wadsworth Center
hCoV-19/USA/PA-CDC-QDX26343965/2021	EPI_ISL_3305003	2021-06-27	Quest Diagnostics Incorporated	Centers for Disease Control and Prevention Division of Viral Diseases
hCoV-19/USA/NY-CDC-FG-046617/2021	EPI_ISL_3305738	2021-07-14	Fulgent Genetics	Centers for Disease Control and Prevention Division of Viral Diseases
hCoV-19/USA/TX-CDC-QDX26380413/2021	EPI_ISL_3305177	2021-06-29	Quest Diagnostics Incorporated	Centers for Disease Control and Prevention Division of Viral Diseases
hCoV-19/Colombia/un-UNAL-7_SAMPLE_29/2021	EPI_ISL_3390900	2021-07-00	Universidad Nacional Bogota	UNAL
hCoV-19/USA/IL-CDC-ASC210159899/2021	EPI_ISL_3430531	2021-07-18	Aegis Sciences Corporation	Centers for Disease Control and Prevention Division of Viral Diseases
hCoV-19/Colombia/ATL-INS-VG-4908/2021	EPI_ISL_3462749	2021-07-19	LABORATORIO CLINICO BIO-TEST	Instituto Nacional de Salud
hCoV-19/Spain/MD-HGUGM-5652433/2021	EPI_ISL_3505954	2021-05-15	Hospital General Universitario Gregorio Mara\u00f1\u00f3n	Hospital General Universitario Gregorio Mara\u00f1\u00f3n
hCoV-19/USA/ID-BVAMC-744178/2021	EPI_ISL_3664328	2021-07-30	Idaho Bureau of Laboratories	Boise VA Medical Center
hCoV-19/USA/ID-BVAMC-743904/2021	EPI_ISL_3664327	2021-07-28	Idaho Bureau of Laboratories	Boise VA Medical Center
hCoV-19/USA/IL-CDC-LC0175954/2021	EPI_ISL_3741709	2021-08-11	Laboratory Corporation of America	Centers for Disease Control and Prevention Division of Viral Diseases
hCoV-19/USA/FL-CDC-ASC210202513/2021	EPI_ISL_3850345	2021-07-30	Aegis Sciences Corporation	Centers for Disease Control and Prevention Division of Viral Diseases
hCoV-19/USA/FL-CDC-ASC210249210/2021	EPI_ISL_3851336	2021-07-27	Aegis Sciences Corporation	Centers for Disease Control and Prevention Division of Viral Diseases
hCoV-19/USA/MO-CDC-ASC210270659/2021	EPI_ISL_3854765	2021-08-03	Aegis Sciences Corporation	Centers for Disease Control and Prevention Division of Viral Diseases
hCoV-19/USA/FL-CDC-ASC210271112/2021	EPI_ISL_3857415	2021-08-04	Aegis Sciences Corporation	Centers for Disease Control and Prevention Division of Viral Diseases
hCoV-19/USA/FL-CDC-ASC210249158/2021	EPI_ISL_3851614	2021-07-27	Aegis Sciences Corporation	Centers for Disease Control and Prevention Division of Viral Diseases
hCoV-19/USA/FL-CDC-ASC210272295/2021	EPI_ISL_3856139	2021-08-04	Aegis Sciences Corporation	Centers for Disease Control and Prevention Division of Viral Diseases
hCoV-19/USA/FL-CDC-ASC210239784/2021	EPI_ISL_3861745	2021-08-07	Aegis Sciences Corporation	Centers for Disease Control and Prevention Division of Viral Diseases
hCoV-19/Chile/TA-134095/2021	EPI_ISL_3981959	2021-08-01	Genetica Molecular and Subdepartamento de Virologia ISP Chile	Instituto de Salud Publica de Chile
hCoV-19/Chile/RM-138951/2021	EPI_ISL_3988253	2021-08-15	Genetica Molecular and Subdepartamento de Virologia ISP Chile	Instituto de Salud Publica de Chile
hCoV-19/Chile/AT-140085/2021	EPI_ISL_4005194	2021-08-12	Genetica Molecular and Subdepartamento de Virologia ISP Chile	Instituto de Salud Publica de Chile
hCoV-19/Colombia/COR-CIB-05-05/2021	EPI_ISL_4006777	2021-07-21	Instituto de Investigaciones Biol\u00f3gicas del Tr\u00f3pico (IIBT)	Corporaci\u00f3n para Investigaciones Biol\u00f3gicas-CIB
hCoV-19/Colombia/CES-CIB-03-06/2021	EPI_ISL_4006782	2021-07-19	Laboratorio Claret Ari\u00f1o Garcia	Corporaci\u00f3n para Investigaciones Biol\u00f3gicas-CIB
hCoV-19/Chile/AN_921236/2021	EPI_ISL_4085130	2021-09-03	Seremia	Laboratorio de Gen\u00f3mica Microbiana
hCoV-19/Peru/HUV-INS-3817/2021	EPI_ISL_4148484	2021-07-14	Laboratorio de Referencia Nacional de Virus Respiratorios. Centro Nacional de Salud Publica. Instituto Nacional de Salud Peru.	Laboratorio de Referencia Nacion
hCoV-19/USA/FL-CDC-ASC210244135/2021	EPI_ISL_4186128	2021-07-24	Aegis Sciences Corporation	Centers for Disease Control and Prevention Division of Viral Diseases
hCoV-19/USA/FL-CDC-ASC210161460/2021	EPI_ISL_4186095	2021-07-20	Aegis Sciences Corporation	Centers for Disease Control and Prevention Division of Viral Diseases
hCoV-19/Colombia/DC-UNIANDES-G026412/2021	EPI_ISL_4198493	2021-07-02	Gencore - Universidad de los Andes	Gencore - Universidad de los Andes
hCoV-19/Peru/LIM-INS-4486/2021	EPI_ISL_4198116	2021-08-08	Laboratorio de Referencia Nacional de Virus Respiratorios. Centro Nacional de Salud Publica. Instituto Nacional de Salud Peru.	Laboratorio de Referencia Nacional de Vi
hCoV-19/Peru/LIM-INS-4468/2021	EPI_ISL_4198112	2021-08-10	Laboratorio de Referencia Nacional de Virus Respiratorios. Centro Nacional de Salud Publica. Instituto Nacional de Salud Peru.	Laboratorio de Referencia Nacional de Vi
hCoV-19/Colombia/ANT-CIB-07-11/2021	EPI_ISL_4207304	2021-08-20	Laboratorio Las Am\u00e9ricas	Corporaci\u00f3n para Investigaciones Biol\u00f3gicas-CIB
hCoV-19/Colombia/COR-CIB-05-03/2021	EPI_ISL_4207333	2021-07-19	Instituto de Investigaciones Biol\u00f3gicas del Tr\u00f3pico (IIBT)	Corporaci\u00f3n para Investigaciones Biol\u00f3gicas-CIB
hCoV-19/Peru/MDD-INS-4737/2021	EPI_ISL_4330713	2021-08-04	Laboratorio de Referencia Nacional de Virus Respiratorios. Centro Nacional de Salud Publica. Instituto Nacional de Salud Peru.	Laboratorio de Referencia Nacio
hCoV-19/Spain/MD-HGUGM-5702923/2021	EPI_ISL_4351984	2021-09-02	Hospital General Universitario Gregorio Mara\u00f1\u00f3n	Hospital General Universitario Gregorio Mara\u00f1\u00f3n
hCoV-19/Chile/RM-PUC_MVL_1464/2021	EPI_ISL_4391753	2021-08-31	Laboratorio de Infectologia y Virologia Molecular	Laboratory of Molecular Virology
hCoV-19/Chile/RM-PUC_MVL_1465/2021	EPI_ISL_4391666	2021-08-31	Laboratorio de Infectologia y Virologia Molecular	Laboratory of Molecular Virology
hCoV-19/USA/FL-CDC-ASC210112347/2021	EPI_ISL_4364515	2021-07-09	Aegis Sciences Corporation	Centers for Disease Control and Prevention Division of Viral Diseases
hCoV-19/Chile/CO-PUC_MVL_1487/2021	EPI_ISL_4413327	2021-09-11	Laboratorio de Infectologia y Virologia Molecular	Laboratory of Molecular Virology
hCoV-19/USA/WI-CDC-ASC210105461/2021	EPI_ISL_4381697	2021-08-30	Aegis Sciences Corporation	Centers for Disease Control and Prevention Division of Viral Diseases
hCoV-19/USA/CA-CDC-FG-043765/2021	EPI_ISL_4371300	2021-07-16	Fulgent Genetics	Centers for Disease Control and Prevention Division of Viral Diseases
hCoV-19/USA/GA-CDC-QDX26573620/2021	EPI_ISL_4373293	2021-07-06	Quest Diagnostics Incorporated	Centers for Disease Control and Prevention Division of Viral Diseases
hCoV-19/USA/CA-CDC-FG-041613/2021	EPI_ISL_4368381	2021-07-10	Fulgent Genetics	Centers for Disease Control and Prevention Division of Viral Diseases
hCoV-19/Colombia/SAN-UNIANDES-G029685/2021	EPI_ISL_4566374	2021-08-20	Gencore - Universidad de los Andes	Gencore - Universidad de los Andes
hCoV-19/Colombia/DC-UNIANDES-G029726/2021	EPI_ISL_4566379	2021-08-23	Gencore - Universidad de los Andes	Gencore - Universidad de los Andes
hCoV-19/Chile/RM-USACH-00047/2021	EPI_ISL_4601882	2021-08-18	Mdlab	Unidad de Secuenciaci\u00f3n y Gen\u00f3mica
hCoV-19/Chile/RM-USACH-00048/2021	EPI_ISL_4601891	2021-08-20	Mdlab	Unidad de Secuenciaci\u00f3n y Gen\u00f3mica
hCoV-19/Chile/AN-147135/2021	EPI_ISL_4632541	2021-08-30	Genetica Molecular and Subdepartamento de Virologia ISP Chile	Instituto de Salud Publica de Chile
hCoV-19/Chile/AT-147200/2021	EPI_ISL_4632555	2021-08-20	Genetica Molecular and Subdepartamento de Virologia ISP Chile	Instituto de Salud Publica de Chile
hCoV-19/Chile/RM-147302/2021	EPI_ISL_4632865	2021-09-02	Genetica Molecular and Subdepartamento de Virologia ISP Chile	Instituto de Salud Publica de Chile
hCoV-19/Chile/AN-147056/2021	EPI_ISL_4632452	2021-08-27	Genetica Molecular and Subdepartamento de Virologia ISP Chile	Instituto de Salud Publica de Chile
hCoV-19/Chile/AT-145717/2021	EPI_ISL_4632253	2021-08-25	Genetica Molecular and Subdepartamento de Virologia ISP Chile	Instituto de Salud Publica de Chile
hCoV-19/Chile/AT-145729/2021	EPI_ISL_4632242	2021-08-19	Genetica Molecular and Subdepartamento de Virologia ISP Chile	Instituto de Salud Publica de Chile
hCoV-19/Chile/AT-147439/2021	EPI_ISL_4632816	2021-08-30	Genetica Molecular and Subdepartamento de Virologia ISP Chile	Instituto de Salud Publica de Chile
hCoV-19/Chile/AT-145724/2021	EPI_ISL_4632245	2021-08-29	Genetica Molecular and Subdepartamento de Virologia ISP Chile	Instituto de Salud Publica de Chile
hCoV-19/Chile/RM-145242/2021	EPI_ISL_4636015	2021-08-29	Genetica Molecular and Subdepartamento de Virologia ISP Chile	Instituto de Salud Publica de Chile
hCoV-19/Chile/VS-144700/2021	EPI_ISL_4652671	2021-08-29	Genetica Molecular and Subdepartamento de Virologia ISP Chile	Instituto de Salud Publica de Chile
hCoV-19/Chile/AT-152334/2021	EPI_ISL_4654428	2021-09-07	Genetica Molecular and Subdepartamento de Virologia ISP Chile	Instituto de Salud Publica de Chile
hCoV-19/Chile/LI-145384/2021	EPI_ISL_4636027	2021-08-28	Genetica Molecular and Subdepartamento de Virologia ISP Chile	Instituto de Salud Publica de Chile
hCoV-19/Chile/AT-152335/2021	EPI_ISL_4654397	2021-09-07	Genetica Molecular and Subdepartamento de Virologia ISP Chile	Instituto de Salud Publica de Chile
hCoV-19/Chile/AT-143245/2021	EPI_ISL_4649148	2021-08-18	Genetica Molecular and Subdepartamento de Virologia ISP Chile	Instituto de Salud Publica de Chile
hCoV-19/Chile/AT-149098/2021	EPI_ISL_4658050	2021-09-04	Genetica Molecular and Subdepartamento de Virologia ISP Chile	Instituto de Salud Publica de Chile
hCoV-19/Chile/AT-152320/2021	EPI_ISL_4654411	2021-09-11	Genetica Molecular and Subdepartamento de Virologia ISP Chile	Instituto de Salud Publica de Chile
hCoV-19/Chile/AT-152328/2021	EPI_ISL_4654418	2021-09-11	Genetica Molecular and Subdepartamento de Virologia ISP Chile	Instituto de Salud Publica de Chile
hCoV-19/Chile/AN-148441/2021	EPI_ISL_4636165	2021-09-04	Genetica Molecular and Subdepartamento de Virologia ISP Chile	Instituto de Salud Publica de Chile
hCoV-19/Chile/AT-149078/2021	EPI_ISL_4658046	2021-09-04	Genetica Molecular and Subdepartamento de Virologia ISP Chile	Instituto de Salud Publica de Chile
hCoV-19/Chile/AT-149075/2021	EPI_ISL_4658017	2021-09-02	Genetica Molecular and Subdepartamento de Virologia ISP Chile	Instituto de Salud Publica de Chile
hCoV-19/Chile/TA-148234/2021	EPI_ISL_4636599	2021-09-02	Genetica Molecular and Subdepartamento de Virologia ISP Chile	Instituto de Salud Publica de Chile
hCoV-19/Chile/AT-149862/2021	EPI_ISL_4655103	2021-08-19	Genetica Molecular and Subdepartamento de Virologia ISP Chile	Instituto de Salud Publica de Chile
hCoV-19/Chile/AT-152327/2021	EPI_ISL_4654400	2021-09-11	Genetica Molecular and Subdepartamento de Virologia ISP Chile	Instituto de Salud Publica de Chile
hCoV-19/Chile/AT-149091/2021	EPI_ISL_4658031	2021-09-02	Genetica Molecular and Subdepartamento de Virologia ISP Chile	Instituto de Salud Publica de Chile
hCoV-19/Chile/AT-149077/2021	EPI_ISL_4658022	2021-09-04	Genetica Molecular and Subdepartamento de Virologia ISP Chile	Instituto de Salud Publica de Chile
hCoV-19/Chile/AT-149081/2021	EPI_ISL_4658030	2021-09-05	Genetica Molecular and Subdepartamento de Virologia ISP Chile	Instituto de Salud Publica de Chile
hCoV-19/Chile/RM-140429/2021	EPI_ISL_4635750	2021-08-18	Genetica Molecular and Subdepartamento de Virologia ISP Chile	Instituto de Salud Publica de Chile
hCoV-19/Chile/AT-144094/2021	EPI_ISL_4635516	2021-08-23	Genetica Molecular and Subdepartamento de Virologia ISP Chile	Instituto de Salud Publica de Chile
hCoV-19/Chile/AT-149079/2021	EPI_ISL_4658023	2021-09-05	Genetica Molecular and Subdepartamento de Virologia ISP Chile	Instituto de Salud Publica de Chile
hCoV-19/Chile/AT-152317/2021	EPI_ISL_4654433	2021-09-10	Genetica Molecular and Subdepartamento de Virologia ISP Chile	Instituto de Salud Publica de Chile
hCoV-19/Chile/AT-152319/2021	EPI_ISL_4654443	2021-09-10	Genetica Molecular and Subdepartamento de Virologia ISP Chile	Instituto de Salud Publica de Chile
hCoV-19/Chile/AT-152318/2021	EPI_ISL_4654438	2021-09-10	Genetica Molecular and Subdepartamento de Virologia ISP Chile	Instituto de Salud Publica de Chile
hCoV-19/Chile/AT-149089/2021	EPI_ISL_4658016	2021-09-03	Genetica Molecular and Subdepartamento de Virologia ISP Chile	Instituto de Salud Publica de Chile
hCoV-19/Chile/AT-152332/2021	EPI_ISL_4654419	2021-09-13	Genetica Molecular and Subdepartamento de Virologia ISP Chile	Instituto de Salud Publica de Chile
hCoV-19/Chile/AT-148231/2021	EPI_ISL_4636598	2021-09-02	Genetica Molecular and Subdepartamento de Virologia ISP Chile	Instituto de Salud Publica de Chile
hCoV-19/Chile/AT-149864/2021	EPI_ISL_4655109	2021-08-23	Genetica Molecular and Subdepartamento de Virologia ISP Chile	Instituto de Salud Publica de Chile
hCoV-19/Chile/AT-149861/2021	EPI_ISL_4655081	2021-08-22	Genetica Molecular and Subdepartamento de Virologia ISP Chile	Instituto de Salud Publica de Chile
hCoV-19/Chile/AT-152330/2021	EPI_ISL_4654396	2021-09-13	Genetica Molecular and Subdepartamento de Virologia ISP Chile	Instituto de Salud Publica de Chile
hCoV-19/Chile/AT-152700/2021	EPI_ISL_4658365	2021-09-14	Genetica Molecular and Subdepartamento de Virologia ISP Chile	Instituto de Salud Publica de Chile
hCoV-19/Chile/AT-149099/2021	EPI_ISL_4658051	2021-09-01	Genetica Molecular and Subdepartamento de Virologia ISP Chile	Instituto de Salud Publica de Chile
hCoV-19/Chile/AN-148442/2021	EPI_ISL_4636166	2021-09-04	Genetica Molecular and Subdepartamento de Virologia ISP Chile	Instituto de Salud Publica de Chile
hCoV-19/Chile/AT-149096/2021	EPI_ISL_4658039	2021-09-04	Genetica Molecular and Subdepartamento de Virologia ISP Chile	Instituto de Salud Publica de Chile
hCoV-19/Chile/AT-143247/2021	EPI_ISL_4649142	2021-08-17	Genetica Molecular and Subdepartamento de Virologia ISP Chile	Instituto de Salud Publica de Chile
hCoV-19/Chile/AN-143541/2021	EPI_ISL_4649325	2021-08-24	Genetica Molecular and Subdepartamento de Virologia ISP Chile	Instituto de Salud Publica de Chile
hCoV-19/Colombia/DC-UNIANDES-G028609/2021	EPI_ISL_4740124	2021-07-27	Gencore - Universidad de los Andes	Gencore - Universidad de los Andes
hCoV-19/Bonaire/BQ-RIVM-61673/2021	EPI_ISL_4846094	2021-09-24	Dutch COVID-19 response team	National Institute for Public Health and the Environment (RIVM)
hCoV-19/Bonaire/BQ-RIVM-60424/2021	EPI_ISL_4839317	2021-09-14	Dutch COVID-19 response team	National Institute for Public Health and the Environment (RIVM)
hCoV-19/Chile/RM-PUC_MVL_1503/2021	EPI_ISL_4890145	2021-08-29	Laboratorio de Infectologia y Virologia Molecular	Laboratory of Molecular Virology
hCoV-19/USA/OH-CDC-ASC210127534/2021	EPI_ISL_4910180	2021-09-04	Aegis Sciences Corporation	Centers for Disease Control and Prevention Division of Viral Diseases
hCoV-19/USA/FL-CDC-ASC210176294/2021	EPI_ISL_4920684	2021-08-31	Aegis Sciences Corporation	Centers for Disease Control and Prevention Division of Viral Diseases
hCoV-19/USA/NJ-PHEL-V21019296/2021	EPI_ISL_4936740	2021-09-23	NJDOH	NJ PHEL
hCoV-19/Colombia/CAL-AD-S1A28513CFN/2021	EPI_ISL_4946274	2021-09-01	Laboratorio de salud publica departamental del valle de cauca	CIAT
hCoV-19/Colombia/ANT-PRO-LDSP147/2021	EPI_ISL_4984594	2021-06-09	LDSP de Antioquia	Laboratorio Departamental de Salud Publica de Antioquia
hCoV-19/Colombia/ANT-PRO-LDSP168/2021	EPI_ISL_4984500	2021-06-29	ADILAB	Laboratorio Departamental de Salud Publica de Antioquia
hCoV-19/Chile/AT-154868/2021	EPI_ISL_5011436	2021-09-13	Genetica Molecular and Subdepartamento de Virologia ISP Chile	Instituto de Salud Publica de Chile
hCoV-19/Chile/AT-154867/2021	EPI_ISL_5011429	2021-09-14	Genetica Molecular and Subdepartamento de Virologia ISP Chile	Instituto de Salud Publica de Chile
hCoV-19/Chile/AT-154870/2021	EPI_ISL_5011441	2021-09-14	Genetica Molecular and Subdepartamento de Virologia ISP Chile	Instituto de Salud Publica de Chile
hCoV-19/Chile/AT-154863/2021	EPI_ISL_5011403	2021-09-19	Genetica Molecular and Subdepartamento de Virologia ISP Chile	Instituto de Salud Publica de Chile
hCoV-19/Chile/AT-154866/2021	EPI_ISL_5011422	2021-09-13	Genetica Molecular and Subdepartamento de Virologia ISP Chile	Instituto de Salud Publica de Chile
hCoV-19/Chile/AT-154879/2021	EPI_ISL_5011463	2021-09-15	Genetica Molecular and Subdepartamento de Virologia ISP Chile	Instituto de Salud Publica de Chile
hCoV-19/Chile/AT-154875/2021	EPI_ISL_5011449	2021-09-15	Genetica Molecular and Subdepartamento de Virologia ISP Chile	Instituto de Salud Publica de Chile
hCoV-19/Chile/AT-154865/2021	EPI_ISL_5011416	2021-09-13	Genetica Molecular and Subdepartamento de Virologia ISP Chile	Instituto de Salud Publica de Chile
hCoV-19/Colombia/TOL-INS-COV-VG-7826/2021	EPI_ISL_5054493	2021-08-06	COLCAN - INS	Gencore - Universidad de los Andes
hCoV-19/USA/NY-GEO-0257/2021	EPI_ISL_5054941	2021-07-13	Biotia	Biotia
hCoV-19/Colombia/MET-INS-COV-VG-7844/2021	EPI_ISL_5054471	2021-07-30	COLCAN - INS	Gencore - Universidad de los Andes
hCoV-19/Colombia/MET-INS-COV-VG-7920/2021	EPI_ISL_5054485	2021-08-25	COLCAN - INS	Gencore - Universidad de los Andes
hCoV-19/Colombia/MET-INS-COV-VG-7918/2021	EPI_ISL_5054488	2021-08-25	COLCAN - INS	Gencore - Universidad de los Andes
hCoV-19/Colombia/CUN-INS-51879794/2021	EPI_ISL_5054449	2021-08-26	CAFAM	Gencore - Universidad de los Andes
hCoV-19/Colombia/CAU-INS-1086359368/2021	EPI_ISL_5054456	2021-07-14	CLINIZAD	Gencore - Universidad de los Andes
hCoV-19/Colombia/CES-INS-VG-7944/2021	EPI_ISL_5055290	2021-07-13	LDSP DEL CESAR	Instituto Nacional de Salud- Direcci\u00f3n de Investigaci\u00f3n en Salud P\u00fablica
hCoV-19/Colombia/DC-INS-COV-VG-7809/2021	EPI_ISL_5054499	2021-08-02	COLCAN - INS	Gencore - Universidad de los Andes
hCoV-19/Colombia/BOL-CGBM-S28092021-19/2021	EPI_ISL_5065705	2021-07-15	Universidad del Sin\u00fa - Sede Cartagena	Centro de Gen\u00e9tica y Biolog\u00eda Molecular - Universidad del Magdalena
hCoV-19/Colombia/BOL-CGBM-S28092021-31/2021	EPI_ISL_5065677	2021-07-22	Universidad del Sin\u00fa - Sede Cartagena	Centro de Gen\u00e9tica y Biolog\u00eda Molecular - Universidad del Magdalena
hCoV-19/Colombia/BOL-CGBM-S28092021-37/2021	EPI_ISL_5065693	2021-07-25	Universidad del Sin\u00fa - Sede Cartagena	Centro de Gen\u00e9tica y Biolog\u00eda Molecular - Universidad del Magdalena
hCoV-19/USA/WI-CDC-FG-141994/2021	EPI_ISL_5091633	2021-09-30	Fulgent Genetics	Centers for Disease Control and Prevention Division of Viral Diseases
hCoV-19/Colombia/SUC-CIB-01-56/2021	EPI_ISL_5103807	2021-07-16	Laboratorio SYNLAB Colombia	Corporaci\u00f3n para Investigaciones Biol\u00f3gicas-CIB
hCoV-19/Peru/LIM-UPCH-1351/2021	EPI_ISL_5147086	2021-09-16	Laboratorio de Gen\u00f3mica Microbiana	Laboratorio de Gen\u00f3mica Microbiana
hCoV-19/Colombia/VAC-SYNLAB-134264727/2021	EPI_ISL_5152660	2021-08-21	SYNLAB	CIAT
hCoV-19/Peru/LIM-UPCH-1139/2021	EPI_ISL_5147772	2021-08-04	Laboratorio de Gen\u00f3mica Microbiana	Laboratorio de Gen\u00f3mica Microbiana
hCoV-19/Peru/LIM-UPCH-1191/2021	EPI_ISL_5147085	2021-08-14	Laboratorio de Gen\u00f3mica Microbiana	Laboratorio de Gen\u00f3mica Microbiana
hCoV-19/Peru/JUN-INS-5465/2021	EPI_ISL_5201402	2021-08-24	Laboratorio de Referencia Nacional de Virus Respiratorios. Centro Nacional de Salud Publica. Instituto Nacional de Salud Peru.	Laboratorio de Referencia Nacional de V
hCoV-19/Peru/LIM-INS-6635/2021	EPI_ISL_5203543	2021-09-14	Laboratorio de Referencia Nacional de Virus Respiratorios. Centro Nacional de Salud Publica. Instituto Nacional de Salud Peru.	Laboratorio de Referencia Nacional de Vi
hCoV-19/Colombia/DC-LSPSDS-VG-1064604/2021	EPI_ISL_5202221	2021-08-04	SYNLAB	LSPSDS
hCoV-19/Peru/LIM-INS-6666/2021	EPI_ISL_5203563	2021-09-11	Laboratorio de Referencia Nacional de Virus Respiratorios. Centro Nacional de Salud Publica. Instituto Nacional de Salud Peru.	Laboratorio de Referencia Nacional de Vi
hCoV-19/Colombia/DC-LSPSDS-VG-1064576/2021	EPI_ISL_5202755	2021-07-30	SYNLAB	LSPSDS
hCoV-19/USA/FL-CDC-ASC210191650/2021	EPI_ISL_5229670	2021-08-09	Aegis Sciences Corporation	Centers for Disease Control and Prevention Division of Viral Diseases
hCoV-19/USA/WI-CDC-FG-138900/2021	EPI_ISL_5236092	2021-09-26	Fulgent Genetics	Centers for Disease Control and Prevention Division of Viral Diseases
hCoV-19/USA/NJ-CDC-ASC210194139/2021	EPI_ISL_5230153	2021-08-18	Aegis Sciences Corporation	Centers for Disease Control and Prevention Division of Viral Diseases
hCoV-19/USA/CA-CDPH-3000152995/2021	EPI_ISL_5321424	2021-08-10	CDPH VBL	California Department of Public Health
hCoV-19/Colombia/DC-I281/2021	EPI_ISL_5365906	2021-07-17	Fundaci\u00f3n Cardioinfantil	Centro de Investigaciones en Microbiolog\u00eda y Biotecnolog\u00eda-UR (CIMBIUR)
hCoV-19/Colombia/DC-I287/2021	EPI_ISL_5365921	2021-07-20	Fundaci\u00f3n Cardioinfantil	Centro de Investigaciones en Microbiolog\u00eda y Biotecnolog\u00eda-UR (CIMBIUR)
hCoV-19/Colombia/MAG-UCCSMR-VG254/2021	EPI_ISL_5395956	2021-08-21	Laboratorio Clinico CITISALUD	Laboratorio de Biologia Molecular
hCoV-19/Colombia/ATL-UCCSMR-VG251/2021	EPI_ISL_5395953	2021-08-23	Laboratorio Clinico CITISALUD	Laboratorio de Biologia Molecular
hCoV-19/Colombia/BOL-UCCSMR-VG283/2021	EPI_ISL_5395979	2021-08-11	Laboratorio Clinico CITISALUD	Laboratorio de Biologia Molecular
hCoV-19/Chile/AT-154882/2021	EPI_ISL_5411154	2021-09-15	Genetica Molecular and Subdepartamento de Virologia ISP Chile	Instituto de Salud Publica de Chile
hCoV-19/Chile/AT-154884/2021	EPI_ISL_5411156	2021-09-15	Genetica Molecular and Subdepartamento de Virologia ISP Chile	Instituto de Salud Publica de Chile
hCoV-19/Chile/AT-154887/2021	EPI_ISL_5411157	2021-09-16	Genetica Molecular and Subdepartamento de Virologia ISP Chile	Instituto de Salud Publica de Chile
hCoV-19/Chile/AT-158794/2021	EPI_ISL_5421787	2021-09-24	Genetica Molecular and Subdepartamento de Virologia ISP Chile	Instituto de Salud Publica de Chile
hCoV-19/Chile/AT-158798/2021	EPI_ISL_5421791	2021-09-25	Genetica Molecular and Subdepartamento de Virologia ISP Chile	Instituto de Salud Publica de Chile
hCoV-19/Chile/AT-158762/2021	EPI_ISL_5543961	2021-09-20	Genetica Molecular and Subdepartamento de Virologia ISP Chile	Instituto de Salud Publica de Chile
hCoV-19/Chile/AT-158756/2021	EPI_ISL_5543990	2021-09-20	Genetica Molecular and Subdepartamento de Virologia ISP Chile	Instituto de Salud Publica de Chile
hCoV-19/Chile/AT-158781/2021	EPI_ISL_5543964	2021-09-22	Genetica Molecular and Subdepartamento de Virologia ISP Chile	Instituto de Salud Publica de Chile
hCoV-19/Chile/AT-158793/2021	EPI_ISL_5544000	2021-09-23	Genetica Molecular and Subdepartamento de Virologia ISP Chile	Instituto de Salud Publica de Chile
hCoV-19/Chile/AT-158759/2021	EPI_ISL_5543962	2021-09-20	Genetica Molecular and Subdepartamento de Virologia ISP Chile	Instituto de Salud Publica de Chile
hCoV-19/Chile/AT-158777/2021	EPI_ISL_5543978	2021-09-23	Genetica Molecular and Subdepartamento de Virologia ISP Chile	Instituto de Salud Publica de Chile
hCoV-19/Chile/AT-158768/2021	EPI_ISL_5543960	2021-09-20	Genetica Molecular and Subdepartamento de Virologia ISP Chile	Instituto de Salud Publica de Chile
hCoV-19/USA/WI-CDC-LC0328372/2021	EPI_ISL_5567152	2021-09-29	Laboratory Corporation of America	Centers for Disease Control and Prevention Division of Viral Diseases
hCoV-19/Colombia/SUC-INS-VG-8278/2021	EPI_ISL_5604560	2021-10-02	Laboratorio Masvida	Instituto Nacional de Salud- Direcci\u00f3n de Investigaci\u00f3n en Salud P\u00fablica
hCoV-19/Colombia/COR-INS-VG-8288/2021	EPI_ISL_5604602	2021-09-25	Clinica Universitaria Medicina Integral (Cumi)	Instituto Nacional de Salud- Direcci\u00f3n de Investigaci\u00f3n en Salud P\u00fablica
hCoV-19/Chile/AP-161549/2021	EPI_ISL_5694190	2021-09-30	Genetica Molecular and Subdepartamento de Virologia ISP Chile	Instituto de Salud Publica de Chile
hCoV-19/Chile/RM-167556/2021	EPI_ISL_5694143	2021-10-16	Genetica Molecular and Subdepartamento de Virologia ISP Chile	Instituto de Salud Publica de Chile
hCoV-19/Colombia/SUC-CIB-01-171/2021	EPI_ISL_5737576	2021-08-10	SYNLAB	Corporaci\u00f3n para Investigaciones Biol\u00f3gicas-CIB
hCoV-19/Colombia/CUN-INS-3241725/2021	EPI_ISL_5781625	2021-09-04	Laboratorio de Salud P\u00fablica de Cundinamarca	Gencore - Universidad de los Andes
hCoV-19/Colombia/ATL-INS-63492523/2021	EPI_ISL_5781627	2021-09-23	SURA	Gencore - Universidad de los Andes
hCoV-19/Colombia/ATL-INS-1042245466/2021	EPI_ISL_5781644	2021-09-19	SURA	Gencore - Universidad de los Andes
hCoV-19/USA/TX-HHD-2110130525/2021	EPI_ISL_5863646	2021-08-27	SOUTHWEST MSC- 6400 HIGH STAR DRIVE	Houston Health Dept.
hCoV-19/Colombia/VAC-CS-29639557/2021	EPI_ISL_5858809	2021-09-21	Christus Sinergia Clinica Farallones	Universidad del Valle
hCoV-19/Colombia/VAC-UV-28584/2021	EPI_ISL_5858818	2021-10-06	Laboratorio de Diagn\u00f3stico de Agentes Biol\u00f3gicos- LDAB	Universidad del Valle
hCoV-19/Chile/AT-162355/2021	EPI_ISL_5879998	2021-10-01	Genetica Molecular and Subdepartamento de Virologia ISP Chile	Instituto de Salud Publica de Chile
hCoV-19/Chile/AT-162348/2021	EPI_ISL_5879997	2021-09-30	Genetica Molecular and Subdepartamento de Virologia ISP Chile	Instituto de Salud Publica de Chile
hCoV-19/Chile/AT-169065/2021	EPI_ISL_5879999	2021-10-15	Genetica Molecular and Subdepartamento de Virologia ISP Chile	Instituto de Salud Publica de Chile
hCoV-19/Colombia/ANT-LDSP979/2021	EPI_ISL_5923340	2021-08-19	ADILAB	Laboratorio Departamental de Salud Publica de Antioquia
hCoV-19/USA/FL-BPHL-12220/2021	EPI_ISL_5925265	2021-08-09	Florida Bureau of Public Health Laboratories	Florida Bureau of Public Health Laboratories
hCoV-19/USA/FL-CDC-STM-000744320/2021	EPI_ISL_5947562	2021-10-15	Helix	Centers for Disease Control and Prevention Division of Viral Diseases
hCoV-19/Chile/AT-170552/2021	EPI_ISL_6052417	2021-10-18	Genetica Molecular and Subdepartamento de Virologia ISP Chile	Instituto de Salud Publica de Chile
hCoV-19/Chile/AT-170551/2021	EPI_ISL_6052412	2021-10-18	Genetica Molecular and Subdepartamento de Virologia ISP Chile	Instituto de Salud Publica de Chile
hCoV-19/USA/FL-Path-Saliva-1334/2021	EPI_ISL_3656395	2021-07-00	University of Florida Health Pathology Laboratories	Salemi Lab
hCoV-19/USA/CA-CDPH-3000208125/2021	EPI_ISL_6175235	2021-09-15	CDPH VBL	California Department of Public Health
hCoV-19/USA/CA-CDPH-3000208126/2021	EPI_ISL_6175236	2021-09-15	CDPH VBL	California Department of Public Health
hCoV-19/Colombia/ATL-INS-32777173/2021	EPI_ISL_6262586	2021-10-06	SURA	Gencore - Universidad de los Andes
hCoV-19/Colombia/ATL-INS-1001918754/2021	EPI_ISL_6262608	2021-09-23	SURA	Gencore - Universidad de los Andes
hCoV-19/Colombia/ATL-INS-9132264/2021	EPI_ISL_6262606	2021-10-10	SURA	Gencore - Universidad de los Andes
hCoV-19/Colombia/ATL-INS-72434665/2021	EPI_ISL_6262596	2021-10-08	SURA	Gencore - Universidad de los Andes
hCoV-19/Colombia/BOL-INS-72276518/2021	EPI_ISL_6262600	2021-09-19	SURA	Gencore - Universidad de los Andes
hCoV-19/Colombia/ATL-INS-1042433961/2021	EPI_ISL_6262602	2021-09-20	SURA	Gencore - Universidad de los Andes
hCoV-19/Canada/ON-PHL-21-36240/2021	EPI_ISL_6339154	2021-11-00	Public Health Ontario Laboratory	Public Health Ontario Laboratory
hCoV-19/Colombia/VAC-ICE-SCOV-247/2021	EPI_ISL_6442240	2021-09-08	\SYNLAB ANGEL DIAGNOSTICA\	\Laboratorio de biotecnolog\u00eda
hCoV-19/Chile/AT-173071/2021	EPI_ISL_6453993	2021-10-20	Genetica Molecular and Subdepartamento de Virologia ISP Chile	Instituto de Salud Publica de Chile
hCoV-19/Chile/AT-173058/2021	EPI_ISL_6453958	2021-10-20	Genetica Molecular and Subdepartamento de Virologia ISP Chile	Instituto de Salud Publica de Chile
hCoV-19/USA/FL-CDC-STM-000704307/2021	EPI_ISL_6484498	2021-06-21	Helix	Centers for Disease Control and Prevention Division of Viral Diseases
hCoV-19/USA/FL-CDC-STM-000715561/2021	EPI_ISL_6485786	2021-07-31	Helix	Centers for Disease Control and Prevention Division of Viral Diseases
hCoV-19/USA/FL-CDC-STM-000705952/2021	EPI_ISL_6481310	2021-07-06	Helix	Centers for Disease Control and Prevention Division of Viral Diseases
hCoV-19/USA/FL-CDC-STM-000706294/2021	EPI_ISL_6481454	2021-07-08	Helix	Centers for Disease Control and Prevention Division of Viral Diseases
hCoV-19/Colombia/ANT-LDSP1133/2021	EPI_ISL_6512572	2021-09-07	SURA	Laboratorio Departamental de Salud Publica de Antioquia
hCoV-19/Chile/TA-175395/2021	EPI_ISL_6568043	2021-10-26	Genetica Molecular and Subdepartamento de Virologia ISP Chile	Instituto de Salud Publica de Chile
hCoV-19/Chile/TA-175400/2021	EPI_ISL_6568047	2021-10-26	Genetica Molecular and Subdepartamento de Virologia ISP Chile	Instituto de Salud Publica de Chile
hCoV-19/Peru/JUN-INS-9285/2021	EPI_ISL_6574318	2021-10-21	Laboratorio de Referencia Nacional de Virus Respiratorios. Centro Nacional de Salud Publica. Instituto Nacional de Salud Peru.	Laboratorio de Referencia Nacional de V
hCoV-19/Colombia/MAG-UCCSMR-VG419/2021	EPI_ISL_6574353	2021-10-26	Laboratorio de Biolog\u00eda Molecular Universidad Cooperativa de Colombia Sede Santa Marta	Laboratorio de Biologia Molecular
hCoV-19/Colombia/MAG-UCCSMR-VG423/2021	EPI_ISL_6574357	2021-10-27	Laboratorio de Biolog\u00eda Molecular Universidad Cooperativa de Colombia Sede Santa Marta	Laboratorio de Biologia Molecular
hCoV-19/Colombia/MAG-UCCSMR-VG359/2021	EPI_ISL_6574327	2021-10-05	Servicios Medicos Olimpus	Laboratorio de Biologia Molecular
hCoV-19/USA/WI-MHDL-2021110167/2021	EPI_ISL_6584360	2021-09-29	Summit Clinical Laboratories	City of Milwaukee Health Department Laboratory
hCoV-19/Chile/LI-PUC_MVL_1811/2021	EPI_ISL_6633501	2021-08-28	Laboratorio de Infectologia y Virologia Molecular	Laboratory of Molecular Virology
hCoV-19/Chile/RM-PUC_MVL_1814/2021	EPI_ISL_6633519	2021-08-31	Laboratorio de Infectologia y Virologia Molecular	Laboratory of Molecular Virology
hCoV-19/Colombia/COR-INS-VG-9450/2021	EPI_ISL_6642004	2021-11-03	CLINICA UNIVERSITARIA MEDICINA INTEGRAL (CUMI)	Instituto Nacional de Salud- Direcci\u00f3n de Investigaci\u00f3n en Salud P\u00fablica
hCoV-19/USA/WI-CDC-ASC210308461/2021	EPI_ISL_6649094	2021-10-04	Aegis Sciences Corporation	Centers for Disease Control and Prevention Division of Viral Diseases
hCoV-19/USA/WI-CDC-ASC210309614/2021	EPI_ISL_6646370	2021-10-02	Aegis Sciences Corporation	Centers for Disease Control and Prevention Division of Viral Diseases
hCoV-19/Chile/RM-177820/2021	EPI_ISL_6675673	2021-11-02	Genetica Molecular and Subdepartamento de Virologia ISP Chile	Instituto de Salud Publica de Chile
hCoV-19/Chile/AT-173950/2021	EPI_ISL_6675503	2021-10-25	Genetica Molecular and Subdepartamento de Virologia ISP Chile	Instituto de Salud Publica de Chile
hCoV-19/Peru/ARE-INS-9654/2021	EPI_ISL_6689772	2021-10-27	Laboratorio de Referencia Nacional de Virus Respiratorios. Centro Nacional de Salud Publica. Instituto Nacional de Salud Peru.	Laboratorio de Referencia Nacional d
hCoV-19/Colombia/ANT-INS-VG-9259/2021	EPI_ISL_6684681	2021-10-15	CLINICA COLSANITAS	Instituto Nacional de Salud- Direcci\u00f3n de Investigaci\u00f3n en Salud P\u00fablica
hCoV-19/Colombia/VAC-LS-14134272747/2021	EPI_ISL_6703122	2021-08-29	Laboratorio SYNLAB Colombia	CIAT
hCoV-19/Colombia/VAC-LSG-21090202501_86/2021	EPI_ISL_6703125	2021-09-02	Laboratorio Sinergia Global	CIAT
hCoV-19/Colombia/VAC-LSG-21091402679_86/2021	EPI_ISL_6703133	2021-09-14	Laboratorio Sinergia Global	CIAT
hCoV-19/Colombia/VAC-LCS-21091101750_86/2021	EPI_ISL_6703113	2021-09-11	Laboratorio Sinergia Global	CIAT
hCoV-19/Colombia/VAC-CSB-94294149/2021	EPI_ISL_6722418	2021-09-30	CL\u00cdNICA SEBASTIAN DE BELALCAZAR	Universidad del Valle
hCoV-19/Colombia/VAC-SAD-41565413/2021	EPI_ISL_6722421	2021-10-16	SYNLAB ANGEL DIAGNOSTICA	Universidad del Valle
hCoV-19/Colombia/VAC-CSB-16791598/2021	EPI_ISL_6722420	2021-10-07	CL\u00cdNICA SEBASTIAN DE BELALCAZAR	Universidad del Valle
hCoV-19/Colombia/MAG-UCCSMR-VG324/2021	EPI_ISL_6769346	2021-09-23	Servicios Medicos Olimpus	Laboratorio de Biologia Molecular
hCoV-19/Colombia/MAG-UCCSMR-VG316/2021	EPI_ISL_6769338	2021-09-21	Servicios Medicos Olimpus	Laboratorio de Biologia Molecular
hCoV-19/Colombia/MAG-UCCSMR-VG315/2021	EPI_ISL_6769314	2021-09-21	Servicios Medicos Olimpus	Laboratorio de Biologia Molecular
hCoV-19/Colombia/MAG-UCCSMR-VG329/2021	EPI_ISL_6769043	2021-09-23	Servicios Medicos Olimpus	Laboratorio de Biologia Molecular
hCoV-19/Colombia/BOL-UCCSMR-VG289/2021	EPI_ISL_6769297	2021-09-01	Laboratorio Bienestar IPS	Laboratorio de Biologia Molecular
hCoV-19/Colombia/MAG-UCCSMR-VG313/2021	EPI_ISL_6769112	2021-09-21	Servicios Medicos Olimpus	Laboratorio de Biologia Molecular
hCoV-19/USA/WI-CDC-ASC210526645/2021	EPI_ISL_6786693	2021-11-07	Aegis Sciences Corporation	Centers for Disease Control and Prevention Division of Viral Diseases
hCoV-19/Colombia/SUC-CGBM-S09112021-117/2021	EPI_ISL_6945549	2021-10-05	LDSP SUCRE	Centro de Gen\u00e9tica y Biolog\u00eda Molecular - Universidad del Magdalena
hCoV-19/Colombia/COR-CGBM-S18112021-46/2021	EPI_ISL_6945466	2021-10-19	CLINICA UNIVERSITARIA MEDICINA INTEGRAL (CUMI)	Centro de Gen\u00e9tica y Biolog\u00eda Molecular - Universidad del Magdalena
hCoV-19/Colombia/MAG-CGBM-S18112021-34/2021	EPI_ISL_6945588	2021-11-02	Laboratorio Servicios M\u00e9dicos Olimpus	Centro de Gen\u00e9tica y Biolog\u00eda Molecular - Universidad del Magdalena
hCoV-19/Peru/APU-INS-9987/2021	EPI_ISL_6946002	2021-10-28	Laboratorio de Referencia Nacional de Virus Respiratorios. Centro Nacional de Salud Publica. Instituto Nacional de Salud Peru.	Laboratorio de Referencia Nacional d
hCoV-19/Peru/ICA-INS-9889/2021	EPI_ISL_6946040	2021-11-09	Laboratorio de Referencia Nacional de Virus Respiratorios. Centro Nacional de Salud Publica. Instituto Nacional de Salud Peru.	Laboratorio de Referencia Nacional de Vir
hCoV-19/Colombia/CES-CGBM-S28102021-05/2021	EPI_ISL_6945579	2021-10-01	Laboratorio Cl\u00ednico Claret Ari\u00f1o Garcia	Centro de Gen\u00e9tica y Biolog\u00eda Molecular - Universidad del Magdalena
hCoV-19/Colombia/SUC-CGBM-S09112021-22/2021	EPI_ISL_6945508	2021-08-06	LABORATORIO CLINICO ESPECIALIZADO YAMINA CUMPLIDO ROMERO	Centro de Gen\u00e9tica y Biolog\u00eda Molecular - Universidad del Magdalena
hCoV-19/Colombia/SUC-CGBM-S09112021-115/2021	EPI_ISL_6945552	2021-09-27	LDSP SUCRE	Centro de Gen\u00e9tica y Biolog\u00eda Molecular - Universidad del Magdalena
hCoV-19/Colombia/ATL-CGBM-S09112021-119/2021	EPI_ISL_6945557	2021-10-20	LDSP ATLANTICO	Centro de Gen\u00e9tica y Biolog\u00eda Molecular - Universidad del Magdalena
hCoV-19/Colombia/BOG-CGBM-S09112021-82/2021	EPI_ISL_6945548	2021-09-30	LABORATORIO POLICIA NACIONAL	Centro de Gen\u00e9tica y Biolog\u00eda Molecular - Universidad del Magdalena
hCoV-19/Colombia/COR-CGBM-S18112021-44/2021	EPI_ISL_6945589	2021-10-19	CLINICA UNIVERSITARIA MEDICINA INTEGRAL (CUMI)	Centro de Gen\u00e9tica y Biolog\u00eda Molecular - Universidad del Magdalena
hCoV-19/Colombia/BOG-CGBM-S09112021-83/2021	EPI_ISL_6945614	2021-09-30	LABORATORIO POLICIA NACIONAL	Centro de Gen\u00e9tica y Biolog\u00eda Molecular - Universidad del Magdalena
hCoV-19/Colombia/ANT-LDSP1245/2021	EPI_ISL_7170006	2021-10-21	LIME	Laboratorio Departamental de Salud Publica de Antioquia
hCoV-19/England/PHEC-3U06DU79/2021	EPI_ISL_7166193	2021-11-23	Respiratory Virus Unit	COVID-19 Genomics UK (COG-UK) Consortium
hCoV-19/USA/CA-CDPH-3000268648/2021	EPI_ISL_7308809	2021-11-12	CDPH VBL	California Department of Public Health
hCoV-19/Colombia/DC-H153/2021	EPI_ISL_7307142	2021-07-26	Hospital Universitario San Ignacio	Centro de Investigaciones en Microbiolog\u00eda y Biotecnolog\u00eda-UR (CIMBIUR)
hCoV-19/Colombia/DC-H149/2021	EPI_ISL_7307161	2021-07-25	Hospital Universitario San Ignacio	Centro de Investigaciones en Microbiolog\u00eda y Biotecnolog\u00eda-UR (CIMBIUR)
hCoV-19/Colombia/LAG-INS-VG-9787/2021	EPI_ISL_7314427	2021-10-12	IDIME	Instituto Nacional de Salud- Direcci\u00f3n de Investigaci\u00f3n en Salud P\u00fablica
hCoV-19/Colombia/QUI-UTP-VG-406/2021	EPI_ISL_7363669	2021-10-26	Laboratorio Departamental de Salud del Quind\u00edo	Laboratorio de Biolog\u00eda Molecular y Biotecnolog\u00eda Universidad Tecnol\u00f3gica de Pereira
hCoV-19/Colombia/VAC-ICE-SCOV-304/2021	EPI_ISL_7381828	2021-09-21	Clinica Sebastian de Belalcazar	Laboratorio de biotecnolog\u00eda
hCoV-19/Colombia/CUN-LSPSDS-VG-1107705/2021	EPI_ISL_7503382	2021-09-28	Colsanitas Keralty	LSPSDS
hCoV-19/Colombia/DC-LSPSDS-VG-996176/2021	EPI_ISL_7503431	2021-08-13	Compensar Calle 26	LSPSDS
hCoV-19/Colombia/DC-LSPSDS-VG-1107775/2021	EPI_ISL_7503393	2021-10-07	Colsanitas Keralty	LSPSDS
hCoV-19/Colombia/DC-LSPSDS-VG-1107708/2021	EPI_ISL_7503415	2021-09-28	Colsanitas Keralty	LSPSDS
hCoV-19/Colombia/ANT-LSPSDS-VG-996302/2021	EPI_ISL_7503443	2021-09-30	Compensar Calle 26	LSPSDS
hCoV-19/Colombia/ANT-LSPSDS-VG-1104908/2021	EPI_ISL_7503414	2021-09-30	Laboratorio Lorena Vejarano	LSPSDS
hCoV-19/Colombia/ANT-LSPSDS-VG-996290/2021	EPI_ISL_7503397	2021-09-30	Compensar Calle 26	LSPSDS
hCoV-19/Colombia/MAG-UCCSMR-VG529/2021	EPI_ISL_7938382	2021-11-17	Servicios Medicos Olimpus	Laboratorio de Biologia Molecular
hCoV-19/Colombia/COR-IAVH-VG-8803/2021	EPI_ISL_7775197	2021-10-27	Laboratorio IMAT	Instituto de Investigaci\u00f3n de Recursos Biol\u00f3gicos Alexander von Humboldt
hCoV-19/Colombia/CES-IAVH-VG-8787/2021	EPI_ISL_7775203	2021-09-30	LDSP Cesar	Instituto de Investigaci\u00f3n de Recursos Biol\u00f3gicos Alexander von Humboldt
hCoV-19/Colombia/CES-IAVH-VG-8793/2021	EPI_ISL_7775196	2021-10-17	Laboratorio Clinica medicos S.A	Instituto de Investigaci\u00f3n de Recursos Biol\u00f3gicos Alexander von Humboldt
hCoV-19/USA/NY-PRL-2021_1208_01B07/2021	EPI_ISL_7851219	2021-12-06	Pandemic Response Lab - NYC	Pandemic Response Lab
hCoV-19/Colombia/DC-I393/2021	EPI_ISL_7824819	2021-11-10	Laboratorio Alife Health	Centro de Investigaciones en Microbiolog\u00eda y Biotecnolog\u00eda-UR (CIMBIUR)
hCoV-19/Colombia/DC-SDS-864334/2021	EPI_ISL_7835291	2021-07-28	Laboratorio de Salud P\u00fablica de Bogot\u00e1	Gencore - Universidad de los Andes
hCoV-19/Colombia/TOL-UGRA-VG-10361/2021	EPI_ISL_7839591	2021-11-03	IDIME	Molecular Genetics and Antimicrobial Resistance - UGRA
hCoV-19/Colombia/VAC-CSB-29222866/2021	EPI_ISL_8074133	2021-10-20	CLINICA SEBASTIAN DE BELALCAZAR	Universidad del Valle
hCoV-19/Peru/LIM-INS-10564/2021	EPI_ISL_7846229	2021-11-25	Laboratorio de Referencia Nacional de Virus Respiratorios. Centro Nacional de Salud Publica. Instituto Nacional de Salud Peru.	Laboratorio de Referencia Nacional de V
hCoV-19/Colombia/MAG-UCCSMR-VG392/2021	EPI_ISL_7938398	2021-10-15	Servicios Medicos Olimpus	Laboratorio de Biologia Molecular
hCoV-19/USA/FL-CDC-QDX31281618/2021	EPI_ISL_7936987	2021-11-19	Quest Diagnostics Incorporated	Centers for Disease Control and Prevention Division of Viral Diseases
hCoV-19/Colombia/DC-INS-VG-10675/2021	EPI_ISL_7951686	2021-11-16	LABORATORIO CLINICO COMPENSAR LOS COBOS	Instituto Nacional de Salud- Direcci\u00f3n de Investigaci\u00f3n en Salud P\u00fablica
hCoV-19/Colombia/LAG-INS-VG-9219/2021	EPI_ISL_7951695	2021-10-25	HOSPITAL SAN JOSE DE MAICAO	Instituto Nacional de Salud- Direcci\u00f3n de Investigaci\u00f3n en Salud P\u00fablica
hCoV-19/Colombia/COR-INS-VG-8954/2021	EPI_ISL_7951693	2021-10-20	HOSPITAL DEPARTAMENTAL MARIA INMACULADA E.S.E	Instituto Nacional de Salud- Direcci\u00f3n de Investigaci\u00f3n en Salud P\u00fablica
hCoV-19/Peru/LIM-CABANA-PE-UPCH-1559/2021	EPI_ISL_7961385	2021-11-02	Laboratorio de Gen\u00f3mica Microbiana - Universidad Peruana Cayetano Heredia	Laboratorio de Gen\u00f3mica Microbiana
hCoV-19/Colombia/ATL-INS-1140862669/2021	EPI_ISL_7889540	2021-10-02	SURA	Gencore - Universidad de los Andes
hCoV-19/Colombia/ATL-INS-73315776/2021	EPI_ISL_7889519	2021-09-24	SURA	Gencore - Universidad de los Andes
hCoV-19/Colombia/SAN-INS-60266156/2021	EPI_ISL_7889538	2021-10-01	SURA	Gencore - Universidad de los Andes
hCoV-19/Colombia/SUC-IAVH-VG-10578/2021	EPI_ISL_8000450	2021-11-02	LABORATORIO CLINICO ESPECIALIZADO YAMINA CUMPLIDO ROMERO	Instituto de Investigaci\u00f3n de Recursos Biol\u00f3gicos Alexander von Humboldt
hCoV-19/Colombia/SUC-IAVH-VG-10577/2021	EPI_ISL_8000449	2021-11-03	LABORATORIO CLINICO ESPECIALIZADO YAMINA CUMPLIDO ROMERO	Instituto de Investigaci\u00f3n de Recursos Biol\u00f3gicos Alexander von Humboldt
hCoV-19/Colombia/BOL-UNIMOL-VG-198/2021	EPI_ISL_8035466	2021-07-10	UNIMOL	UNIMOL
hCoV-19/USA/NY-PRL-2021_1216_00D12/2021	EPI_ISL_8094966	2021-12-10	Pandemic Response Lab - NYC	Pandemic Response Lab
hCoV-19/Colombia/LAG-INS-VG-11039/2021	EPI_ISL_8097183	2021-11-17	IIPSI SOL WAYUU	Instituto Nacional de Salud- Direcci\u00f3n de Investigaci\u00f3n en Salud P\u00fablica
hCoV-19/England/NORT-YBYQIG/2021	EPI_ISL_8133617	2021-12-13	Northumbria University	South Tees Hospitals NHS Foundation Trust
hCoV-19/Chile/AN-921275/2021	EPI_ISL_7733894	2021-09-03	Laboratorio Universidad Cat\u00f3lica del Norte (UCN). Serem\u00eda Salud Antofagasta.	Laboratorio de Gen\u00f3mica Microbiana
hCoV-19/Chile/AN-194445/2021	EPI_ISL_8187693	2021-12-14	Genetica Molecular and Subdepartamento de Virologia ISP Chile	Instituto de Salud Publica de Chile
hCoV-19/Colombia/VAC-LSB-91814535/2021	EPI_ISL_8187157	2021-09-18	Laboratorio Clinica Sanitas - Sebastian de Belalcazar	CIAT
hCoV-19/Colombia/VAC-LSB-91511963/2021	EPI_ISL_8187139	2021-09-15	Laboratorio Clinica Sanitas - Sebastian de Belalcazar	CIAT
hCoV-19/Colombia/VAC-LS-14134302543/2021	EPI_ISL_8173279	2021-09-24	Laboratorio SYNLAB Colombia	CIAT
hCoV-19/Colombia/VAC-SL-14134294389/2021	EPI_ISL_8172972	2021-09-17	Laboratorio SYNLAB Colombia	CIAT
hCoV-19/Colombia/NAR-LS-14256010612/2021	EPI_ISL_8173277	2021-09-24	Laboratorio SYNLAB Colombia	CIAT
hCoV-19/Colombia/CAL-SL-14131105466/2021	EPI_ISL_8172975	2021-09-16	Laboratorio SYNLAB Colombia	CIAT
hCoV-19/Colombia/QUI-SL-14177083170/2021	EPI_ISL_8172974	2021-09-12	Laboratorio SYNLAB Colombia	CIAT
hCoV-19/Colombia/QUI-SL-14177083267/2021	EPI_ISL_8172967	2021-09-14	Laboratorio SYNLAB Colombia	CIAT
hCoV-19/Colombia/VAC-SL-14134291264/2021	EPI_ISL_8172973	2021-09-14	Laboratorio SYNLAB Colombia	CIAT
hCoV-19/Colombia/VAC-LS-14134300235/2021	EPI_ISL_8173278	2021-09-21	Laboratorio SYNLAB Colombia	CIAT
hCoV-19/Colombia/VAC-LS-14134307841/2021	EPI_ISL_8173280	2021-09-29	Laboratorio SYNLAB Colombia	CIAT
hCoV-19/Colombia/VAC-SL-14134296331/2021	EPI_ISL_8172971	2021-09-18	Laboratorio SYNLAB Colombia	CIAT
hCoV-19/USA/FL-CDC-STM-FXJQUAPNQ/2021	EPI_ISL_8181151	2021-12-09	Helix	Centers for Disease Control and Prevention Division of Viral Diseases
hCoV-19/USA/WA-CDC-LC0436807/2021	EPI_ISL_8264091	2021-12-14	Laboratory Corporation of America	Centers for Disease Control and Prevention Division of Viral Diseases
hCoV-19/Colombia/VAC-ICE-SCOV-639/2021	EPI_ISL_8217458	2021-11-02	Laboratorio Clinica Sanitas - Sebastian de Belalcazar	\Laboratorio de biotecnolog\u00eda
hCoV-19/Colombia/CUN-LSPSDS-VG-1181563/2021	EPI_ISL_8216578	2021-10-23	Colsanitas Keralty	LSPSDS
hCoV-19/Colombia/CAU-ICE-SCOV-585/2021	EPI_ISL_8217417	2021-10-12	Laboratorio Clinica Sanitas - Sebastian de Belalcazar	\Laboratorio de biotecnolog\u00eda
hCoV-19/Colombia/DC-LSPSDS-VG-1176146/2021	EPI_ISL_8216600	2021-10-21	Laboratorio Saludpass SAS	LSPSDS
hCoV-19/Colombia/VAC-LSB-92513201/2021	EPI_ISL_8254165	2021-09-20	Clinica sebastian de belalcazar	CIAT
hCoV-19/Colombia/VAC-LS-14134319761/2021	EPI_ISL_8254223	2021-10-03	SYNLAB	CIAT
hCoV-19/Colombia/VAC-LSB-92215679/2021	EPI_ISL_8254147	2021-09-21	Clinica sebastian de belalcazar	CIAT
hCoV-19/Colombia/CAU-LSB-92512663/2021	EPI_ISL_8254168	2021-09-15	Clinica sebastian de belalcazar	CIAT
hCoV-19/Spain/MD-HGUGM-680131/2021	EPI_ISL_2484016	2021-06-04	Hospital General Universitario Gregorio Mara\u00f1\u00f3n	Hospital General Universitario Gregorio Mara\u00f1\u00f3n
hCoV-19/Spain/CT-HUVH-EX211017/2021	EPI_ISL_3076730	2021-07-20	Hospital Universitari Arnau de Vilanova	Hospital Universitari Vall d'Hebron - Vall d'Hebron Institut de Recerca
hCoV-19/USA/TX-CDC-QDX25806165/2021	EPI_ISL_4369753	2021-06-11	Quest Diagnostics Incorporated	Centers for Disease Control and Prevention Division of Viral Diseases
hCoV-19/Venezuela/TacMa/2021	EPI_ISL_6976265	2021-07-29	IVIC	Laboratorio de Virolog\u00eda Molecular
hCoV-19/Colombia/VAC-K108/2021	EPI_ISL_7476467	2021-07-02	Grupo de Investigaci\u00f3n en Enfermedades Tropicales del Ej\u00e9rcito (GINETEJ)	Centro de Investigaciones en Microbiolog\u00eda y Biotecnolog\u00eda-UR (
hCoV-19/Portugal/PT7260/2021	EPI_ISL_2248842	2021-05-10	unknown	Instituto Nacional de Saude (INSA)
hCoV-19/Portugal/PT7424/2021	EPI_ISL_2249006	2021-05-04	unknown	Instituto Nacional de Saude (INSA)
hCoV-19/USA/FL-IVY-ZZX9LBHH/2021	EPI_ISL_2801467	2021-05-17	IVY3 Central Lab	Lauring Lab
hCoV-19/Brazil/SP-IB_114757/2021	EPI_ISL_5647483	2021-06-15	INSIDE DIAGNOSTICOS	Instituto Butantan
hCoV-19/Brazil/SC-FIOCRUZ-26729/2021	EPI_ISL_2536265	2021-03-01	Labortorio Central de Saude Publica do Estado de Santa Catarina (LACEN/SC)	Laboratory of Respiratory Viruses and Measles
hCoV-19/USA/RI-CDCBI-RIDOH_10228/2021	EPI_ISL_2362474	2021-05-10	Rhode Island Department of Health	Infectious Disease Program
hCoV-19/England/PHEC-344823/2021	EPI_ISL_3422129	2021-08-01	Respiratory Virus Unit	COVID-19 Genomics UK (COG-UK) Consortium
hCoV-19/England/PHEC-3W0ACW0F/2021	EPI_ISL_8241989	2021-00-00	Respiratory Virus Unit	COVID-19 Genomics UK (COG-UK) Consortium
hCoV-19/Germany/NW-HHU-10078/2021	EPI_ISL_4089467	2021-08-30	ZOTZ KLIMAS MVZ D\u00fcsseldorf-Centrum GbR \u00dcBAG f\u00fcr Labormedizin	Center of Medical Microbiology
hCoV-19/Germany/NW-HHU-10863/2021	EPI_ISL_4447517	2021-09-12	ZOTZ KLIMAS MVZ D\u00fcsseldorf-Centrum GbR \u00dcBAG f\u00fcr Labormedizin	Center of Medical Microbiology
hCoV-19/Germany/NW-HHU-10343/2021	EPI_ISL_4458254	2021-09-05	ZOTZ KLIMAS MVZ D\u00fcsseldorf-Centrum GbR \u00dcBAG f\u00fcr Labormedizin	Center of Medical Microbiology
hCoV-19/Italy/EMR-C039bis_21_29/2021	EPI_ISL_3215268	2021-06-18	U.O. Microbiologia Laboratorio Unico Centro Servizi - AUSL della Romagna	U.O. Microbiologia
hCoV-19/Brazil/SP-IB_114841/2021	EPI_ISL_5647567	2021-06-16	CENTRO DE GENOMAS	Instituto Butantan
hCoV-19/Brazil/SP-IB_120085/2021	EPI_ISL_5676527	2021-07-11	PRONTO ATENDIMENTO MUNICIPAL ALUMINIO	Instituto Butantan
hCoV-19/England/PLYM-18D9296/2021	EPI_ISL_2972058	2021-07-09	Lighthouse Laboratory Plymouth	Wellcome Sanger Institute for the COVID-19 Genomics UK (COG-UK) Consortium
hCoV-19/England/PLYM-18F7308/2021	EPI_ISL_2996538	2021-07-10	Lighthouse Laboratory Plymouth	Wellcome Sanger Institute for the COVID-19 Genomics UK (COG-UK) Consortium
hCoV-19/England/PLYM-19057CE/2021	EPI_ISL_2994835	2021-07-11	Lighthouse Laboratory Plymouth	Wellcome Sanger Institute for the COVID-19 Genomics UK (COG-UK) Consortium
hCoV-19/Germany/RP-RKI-I-192326/2021	EPI_ISL_3237842	2021-07-21	MVZ f\u00fcr Laboratoriumsmedizin und Mikrobiologie Koblenz-Mittelrhein (Labor Koblenz)	Robert Koch Institute
hCoV-19/USA/CA-Curative-037478/2021	EPI_ISL_5522707	2021-07-09	Curative Labs	Curative Labs
hCoV-19/Thailand/AFRIMS-6950/2021	EPI_ISL_5695500	2021-09-18	Virology	Virology
hCoV-19/USA/FL-BPHL-5886/2021	EPI_ISL_3902976	2021-08-05	Florida Bureau of Public Health Laboratories	Florida Bureau of Public Health Laboratories
hCoV-19/England/MILK-27DD254/2021	EPI_ISL_5610432	2021-10-19	Lighthouse Lab in Milton Keynes	Wellcome Sanger Institute for the COVID-19 Genomics UK (COG-UK) Consortium
hCoV-19/England/MILK-27DCE8E/2021	EPI_ISL_5609550	2021-10-19	Lighthouse Lab in Milton Keynes	Wellcome Sanger Institute for the COVID-19 Genomics UK (COG-UK) Consortium
hCoV-19/England/MILK-2831888/2021	EPI_ISL_5785742	2021-10-22	Lighthouse Lab in Milton Keynes	Wellcome Sanger Institute for the COVID-19 Genomics UK (COG-UK) Consortium
hCoV-19/Argentina/INEI105634/2021	EPI_ISL_4082388	2021-05-21	Servicio Virosis Respiratorias-Departamento Virolog\u00eda-INEI	Instituto Nacional Enfermedades Infecciosas C.G.Malbran
hCoV-19/Argentina/INEI109304/2021	EPI_ISL_5158757	2021-07-28	Servicio Virosis Respiratorias-Departamento Virolog\u00eda-INEI	Instituto Nacional Enfermedades Infecciosas C.G.Malbran
hCoV-19/Argentina/INEI108811/2021	EPI_ISL_5158610	2021-07-22	Servicio Virosis Respiratorias-Departamento Virolog\u00eda-INEI	Instituto Nacional Enfermedades Infecciosas C.G.Malbran
hCoV-19/Argentina/INEI109592/2021	EPI_ISL_5158947	2021-08-07	Servicio Virosis Respiratorias-Departamento Virolog\u00eda-INEI	Instituto Nacional Enfermedades Infecciosas C.G.Malbran
hCoV-19/Argentina/INEI109576/2021	EPI_ISL_5158933	2021-08-01	Servicio Virosis Respiratorias-Departamento Virolog\u00eda-INEI	Instituto Nacional Enfermedades Infecciosas C.G.Malbran
hCoV-19/Argentina/INEI108307/2021	EPI_ISL_5158489	2021-07-13	Servicio Virosis Respiratorias-Departamento Virolog\u00eda-INEI	Instituto Nacional Enfermedades Infecciosas C.G.Malbran
hCoV-19/Argentina/INEI109908/2021	EPI_ISL_5159102	2021-08-17	Servicio Virosis Respiratorias-Departamento Virolog\u00eda-INEI	Instituto Nacional Enfermedades Infecciosas C.G.Malbran
hCoV-19/Argentina/INEI109593/2021	EPI_ISL_5158948	2021-08-07	Servicio Virosis Respiratorias-Departamento Virolog\u00eda-INEI	Instituto Nacional Enfermedades Infecciosas C.G.Malbran
hCoV-19/Argentina/INEI110696/2021	EPI_ISL_5656005	2021-09-05	Servicio Virosis Respiratorias-Departamento Virolog\u00eda-INEI	Instituto Nacional Enfermedades Infecciosas C.G.Malbran
hCoV-19/Argentina/INEI110985/2021	EPI_ISL_5656054	2021-09-03	Servicio Virosis Respiratorias-Departamento Virolog\u00eda-INEI	Instituto Nacional Enfermedades Infecciosas C.G.Malbran
hCoV-19/Argentina/INEI110871/2021	EPI_ISL_5656042	2021-09-02	Servicio Virosis Respiratorias-Departamento Virolog\u00eda-INEI	Instituto Nacional Enfermedades Infecciosas C.G.Malbran
hCoV-19/Argentina/INEI110988/2021	EPI_ISL_5656057	2021-09-02	Servicio Virosis Respiratorias-Departamento Virolog\u00eda-INEI	Instituto Nacional Enfermedades Infecciosas C.G.Malbran
hCoV-19/Argentina/INEI110792/2021	EPI_ISL_5656036	2021-08-30	Servicio Virosis Respiratorias-Departamento Virolog\u00eda-INEI	Instituto Nacional Enfermedades Infecciosas C.G.Malbran
hCoV-19/Argentina/INEI110104/2021	EPI_ISL_6694543	2021-08-22	Servicio Virosis Respiratorias-Departamento Virolog\u00eda-INEI	Instituto Nacional Enfermedades Infecciosas C.G.Malbran
hCoV-19/Argentina/INEI112038/2021	EPI_ISL_6695249	2021-10-14	Servicio Virosis Respiratorias-Departamento Virolog\u00eda-INEI	Instituto Nacional Enfermedades Infecciosas C.G.Malbran
hCoV-19/USA/NJ-PHEL-V21009880/2021	EPI_ISL_4081204	2021-08-12	NJDOH	NJ_PHEL
hCoV-19/USA/NY-MSHSPSP-PV38471/2021	EPI_ISL_6493369	2021-08-10	MSHS Clinical Microbiology Laboratories	MSHS Pathogen Surveillance Program
hCoV-19/Italy/LAZ-IFO-07293179/2021	EPI_ISL_3419983	2021-07-29	IRCCS San Gallicano Dermatological Institute	IRCCS Regina Elena National Cancer Institute
hCoV-19/Italy/UMB-IZSGC-301645-1-67/2021	EPI_ISL_3737263	2021-08-13	Azienda Ospedaliera Terni	Istituto Zooprofilattico Sperimentale dell\u2019Abruzzo e Molise \u201cG. Caporale\u201d
hCoV-19/USA/MA-CDC-FG-031945/2021	EPI_ISL_2134551	2021-04-29	Fulgent Genetics	Centers for Disease Control and Prevention Division of Viral Diseases
hCoV-19/Brazil/RS-LMM60253/2021	EPI_ISL_3456065	2021-06-20	Laborat\u00f3rio de Microbiologia Molecular - Universidade FEEVALE	Molecular Microbiology Laboratory
hCoV-19/Brazil/AP-FIOCRUZ-47768/2021	EPI_ISL_4081064	2021-08-01	Laboratorio Central de Saude Publica do Estado do Amapa (LACEN/AP)	Laboratory of Respiratory Viruses and Measles
hCoV-19/Brazil/DF-NVBS3905GENOV827834602794/2021	EPI_ISL_4414299	2021-07-12	DASA	DASA
hCoV-19/Brazil/DF-NVBS4149GENOV070979483074/2021	EPI_ISL_4413622	2021-08-02	DASA	DASA
hCoV-19/Brazil/DF-NVBS4159GENOV827932604096/2021	EPI_ISL_4413628	2021-08-03	DASA	DASA
hCoV-19/USA/CA-CDC-FG-064051/2021	EPI_ISL_3429678	2021-08-05	Fulgent Genetics	Centers for Disease Control and Prevention Division of Viral Diseases
hCoV-19/Germany/SH-RKI-I-251917/2021	EPI_ISL_4609247	2021-08-24	LADR Zentrallabor DR. Kramer & Kollegen Geesthacht	Robert Koch Institute
hCoV-19/Brazil/ES-FIOCRUZ-40151/2021	EPI_ISL_3434951	2021-07-13	Laboratorio Central de Saude Publica do Estado do Espirito Santo (LACEN/ES)	Laboratory of Respiratory Viruses and Measles
hCoV-19/Brazil/ES-FIOCRUZ-40207/2021	EPI_ISL_3434721	2021-07-18	Laboratorio Central de Saude Publica do Estado do Espirito Santo (LACEN/ES)	Laboratory of Respiratory Viruses and Measles
hCoV-19/England/MILK-17E1CDA/2021	EPI_ISL_2803815	2021-06-27	Lighthouse Lab in Milton Keynes	Wellcome Sanger Institute for the COVID-19 Genomics UK (COG-UK) Consortium
hCoV-19/South Africa/NICD-N9382/2021	EPI_ISL_2828749	2021-06-16	Pathcare Vaal	National Institute for Communicable Diseases of the National Health Laboratory Service
hCoV-19/South Africa/NICD-N11155/2021	EPI_ISL_3237098	2021-07-04	TAMBO MEMORIAL LABORATORY	National Institute for Communicable Diseases of the National Health Laboratory Service
hCoV-19/South Africa/NICD-N12264/2021	EPI_ISL_3237237	2021-07-11	LANCET LABORATORY	National Institute for Communicable Diseases of the National Health Laboratory Service
hCoV-19/South Africa/NICD-N12787/2021	EPI_ISL_3411467	2021-07-10	KOPANONG LABORATORY	National Institute for Communicable Diseases of the National Health Laboratory Service
hCoV-19/South Africa/NICD-N13052/2021	EPI_ISL_3451362	2021-07-16	LEBOWAKGOMO LABORATORY	National Institute for Communicable Diseases of the National Health Laboratory Service
hCoV-19/South Africa/NICD-N14154/2021	EPI_ISL_3717993	2021-07-19	Pathcare	National Institute for Communicable Diseases of the National Health Laboratory Service
hCoV-19/South Africa/KRISP-K021938/2021	EPI_ISL_3859884	2021-08-04	NHLS Charlotte Maxeke Johannesburg Hospital	KRISP
hCoV-19/South Africa/NICD-N13558/2021	EPI_ISL_4030025	2021-07-22	KIMBERLEY LABORATORY	National Institute for Communicable Diseases of the National Health Laboratory Service
hCoV-19/South Africa/CERI-KRISP-K023380/2021	EPI_ISL_4336900	2021-08-27	National Health Laboratory Service	KRISP
hCoV-19/South Africa/KRISP-K024987/2021	EPI_ISL_4505691	2021-09-06	National Health Laboratory Service	KRISP
hCoV-19/South Africa/KRISP-K025049/2021	EPI_ISL_4572321	2021-09-09	NHLS Charlotte Maxeke Johannesburg Hospital	KRISP
hCoV-19/South Africa/NICD-N15982/2021	EPI_ISL_4891705	2021-08-24	Mankweng Laboratory	National Institute for Communicable Diseases of the National Health Laboratory Service
hCoV-19/South Africa/UFS-VIRO-NGS-MSQ220921BC22/2021	EPI_ISL_4968411	2021-09-06	NHLS Universitas Academic	UFS Virology
hCoV-19/South Africa/UFS-VIRO-NGS-MSQ220921BC67/2021	EPI_ISL_4968418	2021-09-01	NHLS Universitas Academic	UFS Virology
hCoV-19/South Africa/UFS-VIRO-NGS-MSQ220921BC43/2021	EPI_ISL_4968413	2021-09-01	NHLS Universitas Academic	UFS Virology
hCoV-19/South Africa/UFS-VIRO-NGS-MSQ220921BC40/2021	EPI_ISL_4968412	2021-08-30	NHLS Universitas Academic	UFS Virology
hCoV-19/South Africa/CERI-KRISP-K025326/2021	EPI_ISL_5099171	2021-09-03	NHLS Charlotte Maxeke Johannesburg Hospital	CERI
hCoV-19/South Africa/CERI-KRISP-K025225/2021	EPI_ISL_5098807	2021-09-14	NHLS Charlotte Maxeke Johannesburg Hospital	CERI
hCoV-19/South Africa/CERI-KRISP-K025343/2021	EPI_ISL_5099172	2021-08-27	NHLS Charlotte Maxeke Johannesburg Hospital	CERI
hCoV-19/South Africa/CERI-KRISP-K025324/2021	EPI_ISL_5099204	2021-09-02	NHLS Charlotte Maxeke Johannesburg Hospital	CERI
hCoV-19/South Africa/NICD-N17325/2021	EPI_ISL_5196531	2021-09-09	TAMBO MEMORIAL LABORATORY	National Institute for Communicable Diseases of the National Health Laboratory Service
hCoV-19/South Africa/UFS-VIRO-NGS-MSQ290921BC49/2021	EPI_ISL_5249928	2021-09-23	NHLS Universitas Academic	UFS Virology
hCoV-19/South Africa/NICD-N17551/2021	EPI_ISL_5416371	2021-09-10	AMPATH	National Institute for Communicable Diseases of the National Health Laboratory Service
hCoV-19/Botswana/R32B79_BHP_000767567/2021	EPI_ISL_5501902	2021-09-21	Botswana Harvard HIV Reference Laboratory	Botswana Harvard HIV Reference Laboratory
hCoV-19/South Africa/NICD-N16697/2021	EPI_ISL_5603137	2021-08-05	TAMBO MEMORIAL LABORATORY	National Institute for Communicable Diseases of the National Health Laboratory Service
hCoV-19/South Africa/NHLS-UCT-GS-AE71/2021	EPI_ISL_6436401	2021-10-21	Conville CDC wc CVC	NHLS/UCT
hCoV-19/South Africa/CERI-KRISP-K027878/2021	EPI_ISL_6585209	2021-10-30	National Health Laboratory Service	CERI
hCoV-19/South Africa/CERI-KRISP-K027854/2021	EPI_ISL_6585202	2021-11-08	National Health Laboratory Service	CERI
hCoV-19/South Africa/CERI-KRISP-K029477/2021	EPI_ISL_6585226	2021-11-09	National Health Laboratory Service	CERI
hCoV-19/South Africa/CERI-KRISP-K032208/2021	EPI_ISL_6782048	2021-11-18	National Health Laboratory Services	CERI
hCoV-19/South Africa/NICD-N20843/2021	EPI_ISL_6906407	2021-11-04	HELEN JOSEPH LABORATORY	National Institute for Communicable Diseases of the National Health Laboratory Service
hCoV-19/South Africa/CERI-KRISP-K032426/2021	EPI_ISL_7015232	2021-11-25	National Health Laboratory Service	CERI
hCoV-19/South Africa/NICD-N21411/2021	EPI_ISL_7456442	2021-09-18	Tambo Memorial Laboratory	National Institute for Communicable Diseases of the National Health Laboratory Service
hCoV-19/South Africa/NICD-N21369/2021	EPI_ISL_7456429	2021-10-12	Kopanong Laboratory	National Institute for Communicable Diseases of the National Health Laboratory Service
hCoV-19/South Africa/NHLS-UCT-LA-Z769/2021	EPI_ISL_7883663	2021-12-01	Lancet	NHLS/UCT
hCoV-19/Brazil/RJ-LNN00109/2021	EPI_ISL_1664194	2021-03-27	Laboratorio Central Noel Nutels	Bioinformatics Laboratory / LNCC
hCoV-19/USA/TX-CDC-QDX26488466/2021	EPI_ISL_3303855	2021-07-03	Quest Diagnostics Incorporated	Centers for Disease Control and Prevention Division of Viral Diseases
hCoV-19/USA/LA-CDC-QDX27027807/2021	EPI_ISL_3460821	2021-07-20	Quest Diagnostics Incorporated	Centers for Disease Control and Prevention Division of Viral Diseases
hCoV-19/Brazil/SP-IAL-4808/2021	EPI_ISL_4877266	2021-07-29	Instituto Adolfo Lutz Central	Instituto Adolfo Lutz
hCoV-19/Brazil/SP-IB_124243/2021	EPI_ISL_5652868	2021-08-03	UBS CIRCA FERREIRA SOARES MATTOS	Instituto Butantan
hCoV-19/Brazil/SP-IB_122973/2021	EPI_ISL_5652286	2021-07-26	UBS DE SANTA SALETE	Instituto Butantan
hCoV-19/Brazil/SP-IB_115437/2021	EPI_ISL_5648150	2021-06-14	CADIP VILA REGINA FERNANDOPOLIS	Instituto Butantan
hCoV-19/Brazil/SP-IB_124852/2021	EPI_ISL_5654733	2021-08-02	ESF M1 UNI AMERICA DE JALES	Instituto Butantan
hCoV-19/Brazil/SP-IB_125067/2021	EPI_ISL_5653377	2021-08-02	ESF M1 OZIL JOAQUIM REZENDE JALES	Instituto Butantan
hCoV-19/Brazil/SP-IB_125104/2021	EPI_ISL_5653417	2021-08-02	ESF M1 OZIL JOAQUIM REZENDE JALES	Instituto Butantan
hCoV-19/Brazil/SP-IB_123779/2021	EPI_ISL_5652772	2021-07-27	CS DE URANIA	Instituto Butantan
hCoV-19/Brazil/SP-IB_117805/2021	EPI_ISL_5663984	2021-06-30	UBS SOIMCO	Instituto Butantan
hCoV-19/Brazil/SP-IB_135898/2021	EPI_ISL_5898144	2021-09-13	VIGILANCIA EPIDEMIOLOGICA E CONTROLE DE VETORES PIRASSUNUN	Instituto Butantan
hCoV-19/Brazil/SP-IAL-4330/2021	EPI_ISL_6840852	2021-07-09	Instituto Adolfo Lutz - Regional de Sao Jose do Rio Preto	Instituto Adolfo Lutz
hCoV-19/Brazil/SP-NXBS4919GENOV701245593417/2021	EPI_ISL_6941310	2021-08-06	DASA	DASA
hCoV-19/Denmark/DCGC-140487/2021	EPI_ISL_3228687	2021-07-30	Department of Bacteria	Statens Serum Institut Bioinformatics and Microbial Genomics
hCoV-19/Denmark/DCGC-142170/2021	EPI_ISL_3241020	2021-07-29	Department of Bacteria	Statens Serum Institut Bioinformatics and Microbial Genomics
hCoV-19/Denmark/DCGC-145904/2021	EPI_ISL_3280737	2021-08-02	Department of Bacteria	Statens Serum Institut Bioinformatics and Microbial Genomics
hCoV-19/USA/MA-CDCBI-CRSP_WCZYY4R5INY3DF2L/2021	EPI_ISL_4095721	2021-09-04	Broad Institute Clinical Research Sequencing Platform	Infectious Disease Program
hCoV-19/USA/MA-CDCBI-CRSP_4RX4CZJU57LEPXF2/2021	EPI_ISL_4285165	2021-09-09	Broad Institute Clinical Research Sequencing Platform	Infectious Disease Program
hCoV-19/Spain/CL-COV11103/2021	EPI_ISL_3909190	2021-07-31	SARS-CoV-2 Sequencing Castilla y Leon-Spain Consortium	SARS-CoV-2 Sequencing Castilla y Leon-Spain Consortium
hCoV-19/Spain/PV-HUG88/2021	EPI_ISL_4198512	2021-07-28	Usansolo-Galdakao University Hospital	Cruces University Hospital
hCoV-19/Spain/PV-HUG140/2021	EPI_ISL_5424042	2021-08-03	Usansolo-Galdakao University Hospital	Cruces University Hospital
hCoV-19/Spain/PV-HUG142/2021	EPI_ISL_5634230	2021-07-13	Usansolo-Galdakao University Hospital	Cruces University Hospital
hCoV-19/Spain/MD-59771646/2021	EPI_ISL_2709329	2021-06-00	Servicio Microbiolog\u00eda Hospital La Paz	Servicio Microbiolog\u00eda Hospital La Paz
hCoV-19/Spain/MD-14302160/2021	EPI_ISL_2709333	2021-06-00	Servicio Microbiolog\u00eda Hospital La Paz	Servicio Microbiolog\u00eda Hospital La Paz
hCoV-19/Spain/MD-14302200/2021	EPI_ISL_2724917	2021-06-00	Servicio Microbiolog\u00eda Hospital La Paz	Servicio Microbiolog\u00eda Hospital La Paz
hCoV-19/Brazil/RJ-FIOCRUZ-22620/2021	EPI_ISL_2443618	2021-04-16	Labortorio Central de Saude Publica do Estado do Rio de Janeiro (LACEN/RJ)	Laboratory of Respiratory Viruses and Measles
hCoV-19/Brazil/RJ-LNN01919/2021	EPI_ISL_2535082	2021-05-21	Laboratorio Central Noel Nutels	Bioinformatics Laboratory / LNCC
hCoV-19/Brazil/PR-FIOCRUZ-29373/2021	EPI_ISL_2645498	2021-05-13	Laboratorio Central de Saude Publica do Estado do Parana (LACEN/PR)	Laboratory of Respiratory Viruses and Measles
hCoV-19/Brazil/PR-FIOCRUZ-29849/2021	EPI_ISL_2863882	2021-04-29	Lboratorio Central de Saude Publica do Estado do Parana (LACEN/PR)	Laboratory of Respiratory Viruses and Measles
hCoV-19/USA/CA-CDC-FG-026562/2021	EPI_ISL_1840063	2021-04-22	Fulgent Genetics	Centers for Disease Control and Prevention Division of Viral Diseases
hCoV-19/USA/WI-CDC-ASC210049740/2021	EPI_ISL_1835423	2021-04-07	Aegis Sciences Corporation	Centers for Disease Control and Prevention Division of Viral Diseases
hCoV-19/Brazil/PR-FIOCRUZ-38071/2021	EPI_ISL_3190382	2021-06-28	Laboratorio Central de Saude Publica do Estado do Parana (LACEN/PR)	Laboratory of Respiratory Viruses and Measles
hCoV-19/Brazil/PE-FIOCRUZ-IAM1865/2021	EPI_ISL_3703236	2021-04-22	LACEN/PE	WallauLab on behalf of Fiocruz COVID-19 Genomic Surveillance Network
hCoV-19/Brazil/SP-IB_121489/2021	EPI_ISL_5650944	2021-07-19	UNIDADE DE SAUDE DA FAMILIA JOSE ADALBERTO LELLIS GARCIA	Instituto Butantan
hCoV-19/Brazil/SP-IB_114002/2021	EPI_ISL_5646781	2021-06-04	UNIDADE DE VIGILANCIA EPIDEMIOLOGICA	Instituto Butantan
hCoV-19/Brazil/SP-IB_117116/2021	EPI_ISL_5660088	2021-06-28	UNIDADE DE SAUDE DA FAMILIA AGNALDO SOARES BARBOSA	Instituto Butantan
hCoV-19/Brazil/SP-IB_117114/2021	EPI_ISL_5660075	2021-06-28	UNIDADE DE SAUDE DA FAMILIA AGNALDO SOARES BARBOSA	Instituto Butantan
hCoV-19/Brazil/PR-NVBS5879GENOV828097510376/2021	EPI_ISL_6982904	2021-09-09	DASA	DASA
hCoV-19/Brazil/PR-NVBS5838GENOV828097499916/2021	EPI_ISL_6982684	2021-09-09	DASA	DASA
hCoV-19/USA/WA-UW-G4C42/2021	EPI_ISL_2716446	2021-06-00	Virology	Virology
hCoV-19/USA/WA-UW-G451/2021	EPI_ISL_2716441	2021-06-00	Virology	Virology
hCoV-19/USA/WA-UW-G442/2021	EPI_ISL_2716438	2021-06-00	Virology	Virology
hCoV-19/USA/WA-UW-G453/2021	EPI_ISL_2716443	2021-06-00	Virology	Virology
hCoV-19/USA/WA-UW-G452/2021	EPI_ISL_2716442	2021-06-00	Virology	Virology
hCoV-19/USA/WA-UW-G443/2021	EPI_ISL_2716439	2021-06-00	Virology	Virology
hCoV-19/USA/WA-UW-G4C41/2021	EPI_ISL_2716445	2021-06-00	Virology	Virology
hCoV-19/USA/WA-UW-G444/2021	EPI_ISL_2716440	2021-06-00	Virology	Virology
hCoV-19/USA/WA-UW-G441/2021	EPI_ISL_2716437	2021-06-00	Virology	Virology
hCoV-19/USA/WA-UW-G4C43/2021	EPI_ISL_2716447	2021-06-00	Virology	Virology
hCoV-19/Suriname/SR-523/2021	EPI_ISL_3462723	2021-08-02	Central Laboratory	Erasmus Medical Center
hCoV-19/Suriname/SR-507/2021	EPI_ISL_3462715	2021-07-26	Central Laboratory	Erasmus Medical Center
hCoV-19/Suriname/SR-561/2021	EPI_ISL_4003144	2021-08-12	Central Laboratory	Erasmus Medical Center
hCoV-19/Suriname/SR-562/2021	EPI_ISL_4003145	2021-08-12	Central Laboratory	Erasmus Medical Center
hCoV-19/Brazil/SP-IB_101031/2021	EPI_ISL_1967012	2021-04-06	CSII DR WASHINGTON LUIS M RODRIGUES DA SILVA PITANGUEIRAS	Instituto Butantan / ESALQ-USP (Piracicaba)
hCoV-19/Brazil/SP-IB_101809/2021	EPI_ISL_2209630	2021-04-21	SANTA CASA DE JOSE BONIFACIO	Instituto Butantan / ESALQ-Piracicaba
hCoV-19/Brazil/SP-IB_118960/2021	EPI_ISL_5670103	2021-07-02	HOSPITAL MUNICIPAL DR TABAJARA RAMOS	Instituto Butantan
hCoV-19/Brazil/SP-reBUT_352770673/2021	EPI_ISL_5800174	2021-04-06	Csii Dr Washington Luis M Rodrigues Da Silva Pitangueiras	Instituto Butantan
hCoV-19/Brazil/SP-reBUT_352982234/2021	EPI_ISL_5800828	2021-04-21	Santa Casa De Jose Bonifacio	Instituto Butantan
hCoV-19/Brazil/SP-IB_102919/2021	EPI_ISL_2209777	2021-04-29	VIGILANCIA EPIDIMIOLOGICA DE ARACARIGUAMA	Instituto Butantan / Mendelics
hCoV-19/Brazil/SC-FIOCRUZ-22822/2021	EPI_ISL_2443691	2021-04-10	Labortorio Central de Saude Publica do Estado de Santa Catarina (LACEN/SC)	Laboratory of Respiratory Viruses and Measles
hCoV-19/USA/IL-CDC-LC0050618/2021	EPI_ISL_1927281	2021-04-23	Laboratory Corporation of America	Centers for Disease Control and Prevention Division of Viral Diseases
hCoV-19/Slovenia/302446/2021	EPI_ISL_3426469	2021-06-29	Institute of Microbiology and Immunology	Institute of Microbiology and Immunology
hCoV-19/Brazil/CE-FIOCRUZ-00562/2021	EPI_ISL_3536278	2021-06-05	HOSPITAL ESTADUAL LEONARDO DA VINCI	Oswaldo Cruz Institute
hCoV-19/Brazil/SP-NXBS1630GENOV827670036814/2021	EPI_ISL_4415929	2021-06-05	DASA	DASA
hCoV-19/Brazil/SP-IB_116009/2021	EPI_ISL_5648687	2021-06-21	SECRETARIA MUNICIPAL DE SAUDE DE VALPARAISO SP	Instituto Butantan
hCoV-19/Brazil/SP-IB_115786/2021	EPI_ISL_5648462	2021-06-21	SECRETARIA MUNICIPAL DE SAUDE DE VALPARAISO SP	Instituto Butantan
hCoV-19/Brazil/SP-IB_117101/2021	EPI_ISL_5659992	2021-06-29	BIOFAST	Instituto Butantan
hCoV-19/Brazil/SP-reBUT_353098785/2021	EPI_ISL_5801462	2021-04-29	Vigilancia Epidimiologica De Aracariguama	Instituto Butantan
hCoV-19/Brazil/CE-FIOCRUZ-21051/2021	EPI_ISL_6229695	2021-05-12	UNIDADE PRONTO ATENDIMENTO CRISTO REDENTOR	ACME Lab
hCoV-19/India/MH-ICMR-NIV-INSACOG-GSEQ-4001/2021	EPI_ISL_2547260	2021-05-22	ICMR-National Institute of Virology - INSACOG	NIV Influenza
hCoV-19/India/MH-ICMR-NIV-INSACOG-2019nCoV-318789/2021	EPI_ISL_2547070	2021-06-02	ICMR-National Institute of Virology - INSACOG	NIV Influenza
hCoV-19/Brazil/RJ-LNN00321/2021	EPI_ISL_1858653	2021-04-15	Laboratorio Central Noel Nutels	Bioinformatics Laboratory / LNCC
hCoV-19/Brazil/RJ-LNN03044/2021	EPI_ISL_2837097	2021-06-10	Laboratorio Central Noel Nutels	Bioinformatics Laboratory / LNCC
hCoV-19/USA/FL-CDC-QDX23654798/2021	EPI_ISL_1695656	2021-04-06	Quest Diagnostics Incorporated	Centers for Disease Control and Prevention Division of Viral Diseases
hCoV-19/Canada/BC-BCCDC-103380/2021	EPI_ISL_3490448	2021-06-05	British Columbia Centre For Disease Control	BCCDC Public Health Laboratory
hCoV-19/Spain/CM-ISCIII-216888/2021	EPI_ISL_4919277	2021-07-06	HOSPITAL GENERAL UNIVERSITARIO DE GUADALAJARA	Instituto de Salud Carlos III
hCoV-19/USA/FL-CDC-STM-000073449/2021	EPI_ISL_2440215	2021-05-10	Helix/Illumina	Centers for Disease Control and Prevention Division of Viral Diseases
hCoV-19/USA/FL-CDC-QDX24394904/2021	EPI_ISL_2140795	2021-04-28	Quest Diagnostics Incorporated	Centers for Disease Control and Prevention Division of Viral Diseases
hCoV-19/Brazil/RJ-LNN00140/2021	EPI_ISL_1858297	2021-04-07	Laboratorio Central Noel Nutels	Bioinformatics Laboratory / LNCC
hCoV-19/Brazil/GO-HLAGYN-1584618/2021	EPI_ISL_2017456	2021-03-30	HLAGYN - Laboratorio de Imunologia de Transplantes de Goias	HLAGYN - Laboratorio de Imunologia de Transplantes de Goias
hCoV-19/Brazil/RJ-LNN02803/2021	EPI_ISL_2691644	2021-05-25	Unidade de apoio ao diagnostico da COVID - UNADIG	Bioinformatics Laboratory / LNCC
hCoV-19/Brazil/SP-HIAE-ID592/2021	EPI_ISL_3505192	2021-08-06	LATE - Laborat\u00f3rio de T\u00e9cnicas Especiais - Hospital Israelita Albert Einstein	LATE - Laborat\u00f3rio de T\u00e9cnicas Especiais - Hospital Israelita
hCoV-19/Brazil/PR-FIOCRUZ-HF42/2021	EPI_ISL_3914053	2021-06-30	Laboratorio Central de Saude Publica do Estado do Parana (Instituto de Biologia Molecular do Paran\u00e1 (LACEN-PR)	Instituto Carlos Chagas - Fiocruz
hCoV-19/Brazil/PR-FIOCRUZ-HF43/2021	EPI_ISL_3914056	2021-07-14	Laboratorio Central de Saude Publica do Estado do Parana (Instituto de Biologia Molecular do Paran\u00e1 (LACEN-PR)	Instituto Carlos Chagas - Fiocruz
hCoV-19/Argentina/INEI106729/2021	EPI_ISL_4082955	2021-06-15	Servicio Virosis Respiratorias-Departamento Virolog\u00eda-INEI	Instituto Nacional Enfermedades Infecciosas C.G.Malbran
hCoV-19/Brazil/SP-IB_124733/2021	EPI_ISL_5653196	2021-08-02	BIOFAST	Instituto Butantan
hCoV-19/Brazil/SP-IB_124715/2021	EPI_ISL_5653181	2021-08-03	INSIDE DIAGNOSTICOS	Instituto Butantan
hCoV-19/Brazil/SP-IB_124732/2021	EPI_ISL_5653195	2021-08-02	BIOFAST	Instituto Butantan
hCoV-19/Brazil/SP-IB_124717/2021	EPI_ISL_5653183	2021-08-03	INSIDE DIAGNOSTICOS	Instituto Butantan
hCoV-19/Brazil/SP-IB_119806/2021	EPI_ISL_5674833	2021-07-04	FACULDADE DE MEDICINA ABC	Instituto Butantan
hCoV-19/Argentina/INEI112079/2021	EPI_ISL_6695274	2021-10-18	Servicio Virosis Respiratorias-Departamento Virolog\u00eda-INEI	Instituto Nacional Enfermedades Infecciosas C.G.Malbran
hCoV-19/Brazil/SP-NXBS4741GENOV827925542503/2021	EPI_ISL_6941268	2021-08-02	DASA	DASA
hCoV-19/Brazil/SP-NVBS4618GENOV827950774207/2021	EPI_ISL_6985019	2021-08-07	DASA	DASA
hCoV-19/Brazil/PR-FIOCRUZ-59408/2021	EPI_ISL_8005384	2021-06-01	Laboratorio Central de Saude Publica do Estado do Parana (LACEN/PR)	Laboratory of Respiratory Viruses and Measles
hCoV-19/England/PHEC-YYBDIQE/2021	EPI_ISL_4124532	2021-08-20	Respiratory Virus Unit	COVID-19 Genomics UK (COG-UK) Consortium
hCoV-19/England/PHEC-YYBKX5F/2021	EPI_ISL_4531313	2021-08-23	Respiratory Virus Unit	COVID-19 Genomics UK (COG-UK) Consortium
hCoV-19/Mexico/ROO-INMEGEN-06-02-138/2021	EPI_ISL_2692659	2021-06-08	Salud Digna	Instituto Nacional de Medicina Genomica
hCoV-19/Mexico/GRO_IBT_IMSS_1687/2021	EPI_ISL_3355557	2021-06-02	Laboratorio Central de Epidemiolog\u00eda (LCE)	Instituto de Biotecnolog\u00eda de la UNAM
hCoV-19/Brazil/SP-IB_112800/2021	EPI_ISL_5645763	2021-06-04	HOSPITAL DE CAMPANHA COVID 19 MUNICIPIO DE TAUBATE	Instituto Butantan
hCoV-19/Brazil/SP-IB_121473/2021	EPI_ISL_5650930	2021-07-21	HOSPITAL DE CAMPANHA COVID 19 MUNICIPIO DE TAUBATE	Instituto Butantan
hCoV-19/Brazil/SP-IB_122009/2021	EPI_ISL_5651521	2021-07-18	HOSPITAL DE CAMPANHA COVID 19 MUNICIPIO DE TAUBATE	Instituto Butantan
hCoV-19/USA/TX-CDC-FG-082805/2021	EPI_ISL_3719848	2021-08-12	Fulgent Genetics	Centers for Disease Control and Prevention Division of Viral Diseases
hCoV-19/USA/TX-DSHS-9260/2021	EPI_ISL_4572511	2021-08-28	TXDSHS	TXDSHS
hCoV-19/Ireland/C-ELDA-261121124E4/2021	EPI_ISL_7117876	2021-11-26	Enfer Medical	ELDA biotech
hCoV-19/England/MILK-2D20878/2021	EPI_ISL_7535523	2021-12-04	Lighthouse Lab in Milton Keynes	Wellcome Sanger Institute for the COVID-19 Genomics UK (COG-UK) Consortium
hCoV-19/England/MILK-2D43D52/2021	EPI_ISL_7553486	2021-12-03	Lighthouse Lab in Milton Keynes	Wellcome Sanger Institute for the COVID-19 Genomics UK (COG-UK) Consortium
hCoV-19/Scotland/QEUH-2D855D4/2021	EPI_ISL_7654427	2021-12-05	Lighthouse Lab in Glasgow	Wellcome Sanger Institute for the COVID-19 Genomics UK (COG-UK) Consortium
hCoV-19/Scotland/QEUH-2E3AEA5/2021	EPI_ISL_7815007	2021-12-11	Lighthouse Lab in Glasgow	Wellcome Sanger Institute for the COVID-19 Genomics UK (COG-UK) Consortium
hCoV-19/Scotland/QEUH-2E43E8B/2021	EPI_ISL_7840448	2021-12-10	Lighthouse Lab in Glasgow	Wellcome Sanger Institute for the COVID-19 Genomics UK (COG-UK) Consortium
hCoV-19/Scotland/QEUH-2EB5E1B/2021	EPI_ISL_7974394	2021-12-14	Lighthouse Lab in Glasgow	Wellcome Sanger Institute for the COVID-19 Genomics UK (COG-UK) Consortium
hCoV-19/Ireland/MO-NVRL-M21IRL00749685/2021	EPI_ISL_7845817	2021-11-30	National Virus Reference Laboratory	National Virus Reference Laboratory
hCoV-19/Scotland/QEUH-2F9984B/2021	EPI_ISL_8196963	2021-12-20	Lighthouse Lab in Glasgow	Wellcome Sanger Institute for the COVID-19 Genomics UK (COG-UK) Consortium
hCoV-19/India/GJ-INSACOG-GBRC3585/2021	EPI_ISL_8190630	2021-12-17	Unipath Speciality Laboratory Limited	Gujarat Biotechnology Research Centre
hCoV-19/Scotland/NORT-YBD9CN/2021	EPI_ISL_8268163	2021-12-14	Northumbria University	South Tees Hospitals NHS Foundation Trust
hCoV-19/Scotland/NORT-YBD9ZM/2021	EPI_ISL_8268179	2021-12-14	Northumbria University	South Tees Hospitals NHS Foundation Trust
hCoV-19/Canada/ABPHL-12916/2021	EPI_ISL_2170305	2021-04-08	Alberta Precision Labs (APL)	Public Health Agency of Canada (PHAC) National Microbiology Laboratory
hCoV-19/Brazil/SP-IB_110296/2021	EPI_ISL_2445529	2021-05-10	CENTRO DE SAUDE II DE POTIRENDABA CESARINO BENFATTI	Instituto Butantan
hCoV-19/Brazil/SE-FIOCRUZ-10199/2021	EPI_ISL_2660576	2021-02-24	Laboratorio Central de Saude Publica do Estado de Sergipe (LACEN/SE)	Laboratory of Respiratory Viruses and Measles
hCoV-19/Brazil/GO-HLAGYN-1700583/2021	EPI_ISL_2680904	2021-06-07	HLAGYN - Laboratorio de Imunologia de Transplantes de Goias	HLAGYN - Laboratorio de Imunologia de Transplantes de Goias
hCoV-19/Argentina/INEI105783/2021	EPI_ISL_4082441	2021-06-04	Servicio Virosis Respiratorias-Departamento Virolog\u00eda-INEI	Instituto Nacional Enfermedades Infecciosas C.G.Malbran
hCoV-19/Argentina/INEI105466/2021	EPI_ISL_4082329	2021-05-07	Servicio Virosis Respiratorias-Departamento Virolog\u00eda-INEI	Instituto Nacional Enfermedades Infecciosas C.G.Malbran
hCoV-19/Brazil/SP-NVBS1238GENOV827660365283/2021	EPI_ISL_4427679	2021-06-03	DASA	DASA
hCoV-19/Brazil/SP-IB_124853/2021	EPI_ISL_5654564	2021-08-03	USF SANTA ANTONIETA II	Instituto Butantan
hCoV-19/Brazil/SP-IB_121762/2021	EPI_ISL_5653949	2021-07-20	SECRETARIA MUNICIPAL DA SAUDE DE GUARATINGUETA	Instituto Butantan
hCoV-19/Brazil/SP-IB_119260/2021	EPI_ISL_5671841	2021-07-05	PSF DR ANTONIO PIRES DE ALMEIDA PORTO FELIZ	Instituto Butantan
hCoV-19/Brazil/MA-IB_142935/2021	EPI_ISL_7809125	2021-06-28	UNIDADE MISTA DE ROSARIO	Instituto Butantan
hCoV-19/Brazil/PR-FIOCRUZ-59185/2021	EPI_ISL_8005282	2021-03-15	Laboratorio Central de Saude Publica do Estado do Parana (LACEN/PR)	Laboratory of Respiratory Viruses and Measles
hCoV-19/Russia/VLA-CRIE-L219D0165h/2021	EPI_ISL_3932139	2021-07-06	Molecular diagnostic laboratory of Federal Budget Institution of Science	Central Research Institute of Epidemiology, of The Federal Service on Cus
hCoV-19/England/PHEP-039483/2021	EPI_ISL_5042330	2021-09-28	Respiratory Virus Unit	COVID-19 Genomics UK (COG-UK) Consortium
hCoV-19/England/PHEP-YYBRKNJ/2021	EPI_ISL_5280906	2021-10-05	Respiratory Virus Unit	COVID-19 Genomics UK (COG-UK) Consortium
hCoV-19/USA/GA-CDC-LC0319700/2021	EPI_ISL_5574178	2021-10-05	Laboratory Corporation of America	Centers for Disease Control and Prevention Division of Viral Diseases
hCoV-19/South Africa/KRISP-K010022/2020	EPI_ISL_1250488	2020-12-21	National Health Laboratory Service	KRISP
hCoV-19/France/ARA-CFD210023406101/2021	EPI_ISL_1731480	2021-04-14	Centre Hospitalier Universitaire Clermont-Ferrand	CHU Clermont-Ferrand
hCoV-19/Reunion/PIMIT_11622/2021	EPI_ISL_3154204	2021-05-31	REUNILAB	UMR PIMIT
hCoV-19/Reunion/PIMIT_11476/2021	EPI_ISL_3154045	2021-05-28	REUNILAB	UMR PIMIT
hCoV-19/Cuba/82057/2021	EPI_ISL_4396796	2021-05-31	IPK	Respiratory Infections Laboratory
hCoV-19/Sweden/SUS0004368/2021	EPI_ISL_4131452	2021-09-03	Clinical Microbiology	Section for Molecular Diagnostics
hCoV-19/USA/TN-IVY-HHL1A295/2021	EPI_ISL_5933039	2021-10-12	IVY3 Central Lab	Lauring Lab
hCoV-19/USA/PA-CDC-STM-AGJ6XPXYT/2021	EPI_ISL_6634049	2021-11-05	Helix	Centers for Disease Control and Prevention Division of Viral Diseases
hCoV-19/Japan/PG-153348/2021	EPI_ISL_7102332	2021-10-13	Kagoshima Prefectural Institute for Environmental Research and Public Health	Kagoshima Prefectural Institute for Environmental Research and Public Health
hCoV-19/USA/UT-UPHL-211207190720/2021	EPI_ISL_7336145	2021-11-28	Utah Public Health Laboratory	Utah Public Health Laboratory
hCoV-19/USA/UT-UPHL-211207744433/2021	EPI_ISL_7336318	2021-11-22	Utah Public Health Laboratory	Utah Public Health Laboratory
hCoV-19/Japan/PG-170008/2021	EPI_ISL_8110025	2021-10-11	Kagoshima Prefectural Institute for Environmental Research and Public Health	Kagoshima Prefectural Institute for Environmental Research and Public Health
hCoV-19/USA/FL-Miami-2588/2021	EPI_ISL_7927100	2021-10-00	HIV Research Laboratory	Salemi Lab
hCoV-19/Belgium/UZB_54820211220006/2021	EPI_ISL_7971512	2021-12-17	Microbiology Department - University Hospital Brussel	Microbiology Department - University Hospital Brussel
hCoV-19/USA/UT-UPHL-211211564456/2021	EPI_ISL_7742659	2021-12-05	Utah Public Health Laboratory	Utah Public Health Laboratory
hCoV-19/England/LOND-135B871/2021	EPI_ISL_7843230	2021-12-02	University College London	COVID-19 Genomics UK (COG-UK) Consortium
hCoV-19/USA/FL-Miami-2458/2021	EPI_ISL_7924309	2021-09-00	HIV Research Laboratory	Salemi Lab
hCoV-19/USA/CA-LACPHL-AF04514/2021	EPI_ISL_7961833	2021-11-10	Providence Saint John's Health Center	Los Angeles County Public Health Laboratories
hCoV-19/USA/NV-CDC-LC0422540/2021	EPI_ISL_8024112	2021-12-02	Laboratory Corporation of America	Centers for Disease Control and Prevention Division of Viral Diseases
hCoV-19/Brazil/GO-HLAGYN-1790118/2021	EPI_ISL_3274755	2021-07-19	HLAGYN - Laboratorio de Imunologia de Transplantes de Goias	HLAGYN - Laboratorio de Imunologia de Transplantes de Goias
hCoV-19/Argentina/INEI112900/2021	EPI_ISL_7752886	2021-10-25	Servicio Virosis Respiratorias-Departamento Virologia-INEI	Instituto Nacional Enfermedades Infecciosas C.G.Malbran
hCoV-19/Brazil/SP-2989/2021	EPI_ISL_2691128	2021-05-02	Instituto Adolfo Lutz Central	Instituto Adolfo Lutz
hCoV-19/Brazil/SE-FIOCRUZ-30351/2021	EPI_ISL_2863635	2021-05-08	Laboratorio Central de Saude Publica do Estado de Sergipe (LACEN/SE)	Laboratory of Respiratory Viruses and Measles
hCoV-19/Brazil/CE-FIOCRUZ-00963/2021	EPI_ISL_3912179	2021-04-08	HM HOSPITAL DE MESSEJANA DR CARLOS ALBERTO STUDART GOMES	ACME Lab
hCoV-19/Brazil/SE-FIOCRUZ-48874/2021	EPI_ISL_4212846	2021-07-29	Laboratorio Central de Saude Publica do Estado de Sergipe (LACEN/SE)	Laboratory of Respiratory Viruses and Measles
hCoV-19/Mexico/YUC-INMEGEN-06-02-152/2021	EPI_ISL_2692669	2021-06-07	Salud Digna	Instituto Nacional de Medicina Genomica
hCoV-19/Brazil/SP-NVBS4669GENOV701247239207/2021	EPI_ISL_4413576	2021-08-11	DASA	DASA
hCoV-19/Brazil/SP-3114/2021	EPI_ISL_2691177	2021-05-21	Instituto Adolfo Lutz - Reginal de Sao Jos\u00e9 do Rio Preto	Instituto Adolfo Lutz
hCoV-19/Brazil/TO-NVBS3879GENOV70977631385/2021	EPI_ISL_4414517	2021-07-07	DASA	DASA
hCoV-19/Brazil/SP-IB_115012/2021	EPI_ISL_5647752	2021-06-13	UPA VILA SANTA CATARINA	Instituto Butantan
hCoV-19/Brazil/AL-IB_136016/2021	EPI_ISL_5795764	2021-08-26	LACEN ALAGOAS	Instituto Butantan
hCoV-19/Brazil/TO-UFT-922014/2021	EPI_ISL_6678401	2021-06-27	Laborat\u00f3rio Central de Sa\u00fade P\u00fablica do Estado do Tocantins (LACEN/TO)	Bioinformatics and Biotechnology Laboratory (Labinftec/Federal University
hCoV-19/Brazil/TO-UFT-632046/2021	EPI_ISL_7237031	2021-07-01	Laborat\u00f3rio Central de Sa\u00fade P\u00fablica do Estado do Tocantins (LACEN/TO)	Bioinformatics and Biotechnology Laboratory (Labinftec/Federal University
hCoV-19/Turkey/HSGM-B18308/2021	EPI_ISL_3032702	2021-06-24	Ministry of Health Turkey	Ministry of Health Turkey
hCoV-19/Turkey/HSGM-GF7388/2021	EPI_ISL_3306497	2021-07-22	Ministry of Health Turkey	Ministry of Health Turkey
hCoV-19/Netherlands/NH-RIVM-17317/2021	EPI_ISL_1289201	2021-02-28	Dutch COVID-19 response team	National Institute for Public Health and the Environment (RIVM)
hCoV-19/Netherlands/NH-RIVM-17302/2021	EPI_ISL_1289198	2021-02-28	Dutch COVID-19 response team	National Institute for Public Health and the Environment (RIVM)
hCoV-19/Brazil/SP-IB_110765/2021	EPI_ISL_2473709	2021-05-17	SAE CTA SERV ATEND ESPEC TESTAGEM E ACONSELHAMENTO	Instituto Butantan
hCoV-19/Mexico/YUC-InDRE_FB18990_S4685/2021	EPI_ISL_3033513	2021-06-19	LESP Yucatan	Instituto de Diagnostico y Referencia Epidemiologicos (INDRE)
hCoV-19/Mexico/YUC-InDRE_FB18996_S4691/2021	EPI_ISL_3033518	2021-06-21	LESP Yucatan	Instituto de Diagnostico y Referencia Epidemiologicos (INDRE)
hCoV-19/Brazil/GO-HLAGYN-1704733/2021	EPI_ISL_3254438	2021-06-08	HLAGYN - Laboratorio de Imunologia de Transplantes de Goias	HLAGYN - Laboratorio de Imunologia de Transplantes de Goias
hCoV-19/Brazil/PI-FIOCRUZ-IAM3861/2021	EPI_ISL_4487722	2021-06-17	LACEN/PI	WallauLab on behalf of Fiocruz COVID-19 Genomic Surveillance Network
hCoV-19/Argentina/INEI110547/2021	EPI_ISL_5159250	2021-09-02	Servicio Virosis Respiratorias-Departamento Virolog\u00eda-INEI	Instituto Nacional Enfermedades Infecciosas C.G.Malbran
hCoV-19/Brazil/SP-IB_124996/2021	EPI_ISL_5653315	2021-08-02	CENTRO DE SAUDE DE CRUZALIA	Instituto Butantan
hCoV-19/Brazil/SP-IB_121659/2021	EPI_ISL_5651098	2021-07-20	INSIDE DIAGNOSTICOS	Instituto Butantan
hCoV-19/Brazil/SP-IB_121445/2021	EPI_ISL_5650905	2021-07-19	INSIDE DIAGNOSTICOS	Instituto Butantan
hCoV-19/Brazil/SP-IB_124958/2021	EPI_ISL_5653276	2021-08-02	CENTRO DE ATENDIMENTO E ENFRENTAMENTO A COVID 19	Instituto Butantan
hCoV-19/Brazil/SP-IB_112845/2021	EPI_ISL_5645810	2021-06-04	UBS III DE RANCHARIA	Instituto Butantan
hCoV-19/Brazil/SP-IB_124965/2021	EPI_ISL_5653282	2021-08-02	CENTRO DE SAUDE DE CRUZALIA	Instituto Butantan
hCoV-19/Brazil/SP-IB_119966/2021	EPI_ISL_5675760	2021-07-12	CENTRO DE ATENDIMENTO E ENFRENTAMENTO A COVID 19	Instituto Butantan
hCoV-19/Brazil/SP-IB_118188/2021	EPI_ISL_5666297	2021-06-28	DEPARTAMENTO MUNICIPAL DE SAUDE DE PARAGUACU PAULISTA	Instituto Butantan
hCoV-19/Brazil/SP-IB_117948/2021	EPI_ISL_5664874	2021-06-29	AFIP	Instituto Butantan
hCoV-19/Brazil/PR-FIOCRUZ-59473/2021	EPI_ISL_8005425	2021-07-05	Laboratorio Central de Saude Publica do Estado do Parana (LACEN/PR)	Laboratory of Respiratory Viruses and Measles
hCoV-19/USA/CA-SEARCH-107412/2021	EPI_ISL_3913053	2021-07-13	Scripps Medical Laboratory	Andersen lab at Scripps Research
hCoV-19/Mexico/SO-SEARCH-109830/2021	EPI_ISL_5237625	2021-08-18	Salud Digna	Andersen lab at Scripps Research
hCoV-19/USA/CA-SEARCH-110216/2021	EPI_ISL_5238358	2021-09-09	Sharp HealthCare Laboratory	Andersen lab at Scripps Research
hCoV-19/Brazil/SP-IB_114363/2021	EPI_ISL_5647105	2021-03-29	UNIDADE MISTA DE TAIACU	Instituto Butantan
hCoV-19/USA/FL-CDC-FG-027223/2021	EPI_ISL_1839384	2021-04-19	Fulgent Genetics	Centers for Disease Control and Prevention Division of Viral Diseases
hCoV-19/USA/FL-CDC-FG-029186/2021	EPI_ISL_1992212	2021-04-26	Fulgent Genetics	Centers for Disease Control and Prevention Division of Viral Diseases
hCoV-19/England/PHEC-157081/2021	EPI_ISL_2736451	2021-00-00	Respiratory Virus Unit	COVID-19 Genomics UK (COG-UK) Consortium
hCoV-19/England/MILK-104057B/2021	EPI_ISL_993820	2021-01-13	Lighthouse Lab in Milton Keynes	Wellcome Sanger Institute for the COVID-19 Genomics UK (COG-UK) Consortium
hCoV-19/USA/CO-CDC-MMB11365048/2021	EPI_ISL_7122128	2021-10-31	Mako Medical	Centers for Disease Control and Prevention Division of Viral Diseases
hCoV-19/USA/CO-CDC-MMB12253540/2021	EPI_ISL_8263131	2021-12-18	Mako Medical	Centers for Disease Control and Prevention Division of Viral Diseases
hCoV-19/Brazil/AL-FIOCRUZ-24157/2021	EPI_ISL_2466234	2021-04-30	Laboratorio Central de Saude Publica do Estado de Alagoas (LACEN/AL)	Laboratory of Respiratory Viruses and Measles
hCoV-19/French Guiana/IPG2021545/2021	EPI_ISL_2835979	2021-06-17	CNR Institut Pasteur de la Guyane	Institut Pasteur de la Guyane
hCoV-19/Brazil/AM-FIOCRUZ-21892328JPP/2021	EPI_ISL_3050594	2021-06-30	Laborat\u00f3rio Central de Sa\u00fade P\u00fablica do Amazonas - LACEN-AM	Laboratorio de Ecologia de Doencas Transmissiveis na Amazonia
hCoV-19/Brazil/GO-HLAGYN-1753489/2021	EPI_ISL_3254650	2021-06-30	HLAGYN - Laboratorio de Imunologia de Transplantes de Goias	HLAGYN - Laboratorio de Imunologia de Transplantes de Goias
hCoV-19/Brazil/BA-NVBS2572GENOV827793043034/2021	EPI_ISL_4423849	2021-07-02	DASA	DASA
hCoV-19/Peru/SAM-INS-7176/2021	EPI_ISL_5504848	2021-08-21	Laboratorio de Referencia Nacional de Virus Respiratorios. Centro Nacional de Salud Publica. Instituto Nacional de Salud Peru.	Laboratorio de Referencia Nacional
hCoV-19/Brazil/SP-IB_123931/2021	EPI_ISL_5652829	2021-07-27	COORDENADORIA MUNICIPAL DE SAUDE DE IRACEMAPOLIS	Instituto Butantan
hCoV-19/Brazil/SP-IB_119780/2021	EPI_ISL_5674663	2021-07-05	CENTRO DE ESPECIALIDADES MUNICIPAL CESAR TORREZAN R BONITO	Instituto Butantan
hCoV-19/Brazil/SP-IB_120905/2021	EPI_ISL_5681482	2021-07-13	PRONTO ATENDIMENTO DR SERGIO AROUCA CAMPO GRANDE	Instituto Butantan
hCoV-19/USA/CA-CDC-STM-000612244/2021	EPI_ISL_6484539	2021-07-07	Helix	Centers for Disease Control and Prevention Division of Viral Diseases
hCoV-19/Argentina/INEI111156/2021	EPI_ISL_6694828	2021-08-17	Servicio Virosis Respiratorias-Departamento Virolog\u00eda-INEI	Instituto Nacional Enfermedades Infecciosas C.G.Malbran
hCoV-19/USA/IL-RED-WOO-40317840/2021	EPI_ISL_2473889	2021-04-17	Reditus Laboratories	Reditus Laboratories
hCoV-19/Brazil/SP-IB_110949/2021	EPI_ISL_2493433	2021-05-21	CENTRO SAUDE III DR JOSE TADEU MOURAO	Instituto Butantan
hCoV-19/USA/WI-UW-4504/2021	EPI_ISL_2230609	2021-05-07	University of Wisconsin-Madison AIDS Vaccine Research Laboratories	University of Wisconsin-Madison AIDS Vaccine Research Laboratories
hCoV-19/Canada/BC-BCCDC-71117/2021	EPI_ISL_3479303	2021-03-30	British Columbia Centre For Disease Control	BCCDC Public Health Laboratory
hCoV-19/Brazil/AM-FIOCRUZ-21893910RPX/2021	EPI_ISL_4520361	2021-07-11	Laborat\u00f3rio Central de Sa\u00fade P\u00fablica do Amazonas - LACEN-AM	Laboratorio de Ecologia de Doencas Transmissiveis na Amazonia
hCoV-19/Brazil/SC-FUNED-420622188/2021	EPI_ISL_4600579	2021-04-15	Laborat\u00f3rio Central de Sa\u00fade P\u00fablica de Santa Catarina	Coordena\u00e7\u00e3o Geral de Laborat\u00f3rios de Sa\u00fade P\u00fablica (CG
hCoV-19/Portugal/PT8784/2021	EPI_ISL_2645948	2021-06-02	UNILABS	Instituto Nacional de Saude (INSA)
hCoV-19/Portugal/PT9047/2021	EPI_ISL_2694907	2021-06-06	H Garcia de Orta	Instituto Nacional de Saude (INSA)
hCoV-19/Poland/PZH-NIZP-0355/2021	EPI_ISL_3032382	2021-07-06	Zak\u0142ad Diagnostyki Laboratoryjnej SPWSZ w Szczecinie	National Institute of Public Health NIH - National Research Institute
hCoV-19/Mexico/MIC-InDRE_FB24075_S5409/2021	EPI_ISL_3459905	2021-07-19	LESP Michoacan	Instituto de Diagnostico y Referencia Epidemiologicos (INDRE)
hCoV-19/Mexico/JAL-InDRE_FB20700_S5328/2021	EPI_ISL_3460000	2021-07-09	LESP Jalisco	Instituto de Diagnostico y Referencia Epidemiologicos (INDRE)
hCoV-19/Brazil/RJ-FIOCRUZ-21373-R2/2021	EPI_ISL_2196251	2021-04-30	Laboratory of Respiratory Viruses and Measles	Laboratory of Respiratory Viruses and Measles
hCoV-19/Brazil/RJ-LNN01981/2021	EPI_ISL_2535126	2021-05-19	Unidade de apoio ao diagnostico da COVID - UNADIG	Bioinformatics Laboratory / LNCC
hCoV-19/Brazil/RJ-FIOCRUZ-6790/2021	EPI_ISL_2614355	2021-02-15	Labortorio Central de Saude Publica do Estado do Rio de Janeiro (LACEN/RJ)	Laboratory of Respiratory Viruses and Measles
hCoV-19/Brazil/RJ-LNN02598/2021	EPI_ISL_2691497	2021-05-31	Laboratorio Central Noel Nutels	Bioinformatics Laboratory / LNCC
hCoV-19/Brazil/RJ-LNN02980/2021	EPI_ISL_2837051	2021-06-09	Laboratorio Central Noel Nutels	Bioinformatics Laboratory / LNCC
hCoV-19/Brazil/RJ-FIOCRUZ-30528/2021	EPI_ISL_3045502	2021-06-18	Laboratory of Respiratory Viruses and Measles	Laboratory of Respiratory Viruses and Measles
hCoV-19/Brazil/RJ-LNN03825/2021	EPI_ISL_3072250	2021-06-30	Unidade de apoio ao diagnostico da COVID - UNADIG	Bioinformatics Laboratory / LNCC
hCoV-19/Brazil/RJ-LNN03828/2021	EPI_ISL_3072253	2021-06-30	Unidade de apoio ao diagnostico da COVID - UNADIG	Bioinformatics Laboratory / LNCC
hCoV-19/Brazil/RJ-LNN04135/2021	EPI_ISL_3072592	2021-06-29	Unidade de apoio ao diagnostico da COVID - UNADIG	Bioinformatics Laboratory / LNCC
hCoV-19/Brazil/SP-HIAE-ID500/2021	EPI_ISL_3267964	2021-06-27	LATE - Laborat\u00f3rio de T\u00e9cnicas Especiais - Hospital Israelita Albert Einstein	LATE - Laborat\u00f3rio de T\u00e9cnicas Especiais - Hospital Isra
hCoV-19/USA/FL-CDC-ASC210115130/2021	EPI_ISL_3322193	2021-07-14	Aegis Sciences Corporation	Centers for Disease Control and Prevention Division of Viral Diseases
hCoV-19/Canada/BC-BCCDC-92902/2021	EPI_ISL_3484655	2021-05-12	British Columbia Centre For Disease Control	BCCDC Public Health Laboratory
hCoV-19/Canada/BC-BCCDC-114796/2021	EPI_ISL_3482335	2021-04-30	British Columbia Centre For Disease Control	BCCDC Public Health Laboratory
hCoV-19/Canada/BC-BCCDC-93528/2021	EPI_ISL_3485574	2021-05-15	British Columbia Centre For Disease Control	BCCDC Public Health Laboratory
hCoV-19/Canada/BC-BCCDC-92842/2021	EPI_ISL_3485576	2021-05-15	British Columbia Centre For Disease Control	BCCDC Public Health Laboratory
hCoV-19/Canada/BC-BCCDC-104965/2021	EPI_ISL_3488207	2021-05-26	British Columbia Centre For Disease Control	BCCDC Public Health Laboratory
hCoV-19/Canada/BC-BCCDC-89851/2021	EPI_ISL_3487758	2021-05-23	British Columbia Centre For Disease Control	BCCDC Public Health Laboratory
hCoV-19/USA/MI-CDC-MMB09573270/2021	EPI_ISL_3604063	2021-08-03	Mako Medical	Centers for Disease Control and Prevention Division of Viral Diseases
hCoV-19/USA/FL-CDC-ASC210242238/2021	EPI_ISL_3817710	2021-07-22	Aegis Sciences Corporation	Centers for Disease Control and Prevention Division of Viral Diseases
hCoV-19/Trinidad and Tobago/59267/2021	EPI_ISL_3924137	2021-08-02	Trinidad Public Health Laboratory	Carrington Lab
hCoV-19/Brazil/GO-HLAGYN-1855105/2021	EPI_ISL_3922250	2021-08-23	HLAGYN - Laboratorio de Imunologia de Transplantes de Goias	HLAGYN - Laboratorio de Imunologia de Transplantes de Goias
hCoV-19/Brazil/BA-LACEN-BA536/2021	EPI_ISL_3944618	2021-07-18	Central Public Health Laboratory - LACEN -Bahia	Central Public Health Laboratory - LACEN -Bahia
hCoV-19/Brazil/GO-FIOCRUZ-51311/2021	EPI_ISL_4513324	2021-08-27	Laboratorio Central de Saude Publica do Estado de Goias (LACEN/GO)	Laboratory of Respiratory Viruses and Measles
hCoV-19/Brazil/SP-IAL-4468/2021	EPI_ISL_5030027	2021-07-19	Instituto Adolfo Lutz Central	Instituto Adolfo Lutz
hCoV-19/Colombia/PUT-SYNLAB-256005517/2021	EPI_ISL_5152644	2021-07-30	SYNLAB	CIAT
hCoV-19/Brazil/RN-FIOCRUZ-IAM4682/2021	EPI_ISL_5915290	2021-03-16	AMALAB/FACISA/UFRN	WallauLab on behalf of Fiocruz COVID-19 Genomic Surveillance Network
hCoV-19/Trinidad and Tobago/85929/2021	EPI_ISL_6250853	2021-10-12	Trinidad Public Health Laboratory	Carrington Lab
hCoV-19/USA/FL-CDC-STM-000709738/2021	EPI_ISL_6480076	2021-07-19	Helix	Centers for Disease Control and Prevention Division of Viral Diseases
hCoV-19/Argentina/PAIS-E0553/2021	EPI_ISL_6680356	2021-08-02	Centro de Tecnolog\u00eda en Salud P\u00fablica (CTSP)	Grupo de Gen\u00f3mica y Bioinform\u00e1tica del Instituto de Investigaci\u00f3n de la Cadena L\u00e1ctea
hCoV-19/Canada/BC-BCCDC-78740/2021	EPI_ISL_2720732	2021-05-03	BCCDC Public Health Laboratory	BCCDC Public Health Laboratory
hCoV-19/Canada/BC-BCCDC-114798/2021	EPI_ISL_3482417	2021-04-30	British Columbia Centre For Disease Control	BCCDC Public Health Laboratory
hCoV-19/Canada/BC-BCCDC-101543/2021	EPI_ISL_3482195	2021-04-29	British Columbia Centre For Disease Control	BCCDC Public Health Laboratory
hCoV-19/Canada/BC-BCCDC-87333/2021	EPI_ISL_3483728	2021-05-09	British Columbia Centre For Disease Control	BCCDC Public Health Laboratory
hCoV-19/Canada/BC-BCCDC-144371/2021	EPI_ISL_3599686	2021-04-30	British Columbia Centre For Disease Control	BCCDC Public Health Laboratory
hCoV-19/Canada/BC-BCCDC-144370/2021	EPI_ISL_3599685	2021-04-30	British Columbia Centre For Disease Control	BCCDC Public Health Laboratory
hCoV-19/Brazil/SP-IB_102033/2021	EPI_ISL_2209377	2021-04-25	HOSP MUN JOSANIAS CASTANHA BRAGA	Instituto Butantan / ESALQ-Piracicaba
hCoV-19/Brazil/SP-reBUT_353024120/2021	EPI_ISL_5801095	2021-04-25	Hosp Mun Josanias Castanha Braga	Instituto Butantan
hCoV-19/USA/MI-CDC-QDX23614200/2021	EPI_ISL_1695105	2021-04-04	Quest Diagnostics Incorporated	Centers for Disease Control and Prevention Division of Viral Diseases
hCoV-19/USA/MI-CDC-QDX24520581/2021	EPI_ISL_2187254	2021-04-30	Quest Diagnostics Incorporated	Centers for Disease Control and Prevention Division of Viral Diseases
hCoV-19/Colombia/CES-INS-VG-4900/2021	EPI_ISL_3459401	2021-07-15	LDSP CESAR	Instituto Nacional de Salud
hCoV-19/Colombia/DC-INS-274337/2021	EPI_ISL_4197200	2021-04-19	Laboratorio de la Cl\u00ednica Los Nogales	Gencore - Universidad de los Andes
hCoV-19/USA/CA-CDC-ASC210155799/2021	EPI_ISL_4362664	2021-06-30	Aegis Sciences Corporation	Centers for Disease Control and Prevention Division of Viral Diseases
hCoV-19/Brazil/CE-FIOCRUZ-00798/2021	EPI_ISL_3912377	2021-06-02	UNIDADE REFERENCIA COVID 19	ACME Lab
hCoV-19/Brazil/PI-BA1200-220127598/2021	EPI_ISL_4600538	2021-02-12	Laborat\u00f3rio Central de Sa\u00fade P\u00fablica Dr. Costa Alvarenga	Coordena\u00e7\u00e3o Geral de Laborat\u00f3rios de Sa\u00fade P\u00fablica (CGLAB/DA
hCoV-19/Brazil/SP-IB_117854/2021	EPI_ISL_5664283	2021-06-30	UPA DR FRANCO DA ROCHA	Instituto Butantan
hCoV-19/Sweden/DC109942181/2021	EPI_ISL_2207864	2021-04-20	Swedish national genomic surveillance program of SARS-CoV-2	The Public Health Agency of Sweden
hCoV-19/Sweden/DC109944251/2021	EPI_ISL_2207884	2021-04-20	Swedish national genomic surveillance program of SARS-CoV-2	The Public Health Agency of Sweden
hCoV-19/Sweden/DC109067741/2021	EPI_ISL_2208123	2021-04-30	Swedish national genomic surveillance program of SARS-CoV-2	The Public Health Agency of Sweden
hCoV-19/Sweden/DC109955351/2021	EPI_ISL_2207875	2021-04-20	Swedish national genomic surveillance program of SARS-CoV-2	The Public Health Agency of Sweden
hCoV-19/Sweden/DC110119721/2021	EPI_ISL_2207782	2021-04-22	Swedish national genomic surveillance program of SARS-CoV-2	The Public Health Agency of Sweden
hCoV-19/Sweden/DC109942321/2021	EPI_ISL_2207859	2021-04-20	Swedish national genomic surveillance program of SARS-CoV-2	The Public Health Agency of Sweden
hCoV-19/Spain/CL-COV05897/2021	EPI_ISL_2986587	2021-06-24	SARS-CoV-2 Sequencing Castilla y Leon-Spain Consortium	SARS-CoV-2 Sequencing Castilla y Leon-Spain Consortium
hCoV-19/Italy/CAM-TIGEM-IZSM-COLLI-16324/2021	EPI_ISL_2725135	2021-06-22	Istituto Zooprofilattico Sperimentale del Mezzogiorno	Telethon Institute of Genetics and Medicine (TIGEM)
hCoV-19/Italy/CAM-TIGEM-IZSM-COLLI-16718/2021	EPI_ISL_2844346	2021-06-22	Istituto Zooprofilattico Sperimentale del Mezzogiorno	TIGEM
hCoV-19/Italy/CAM-TIGEM-IZSM-COLLI-16750/2021	EPI_ISL_2844375	2021-06-20	Istituto Zooprofilattico Sperimentale del Mezzogiorno	TIGEM
hCoV-19/Italy/CAM-TIGEM-IZSM-COLLI-16784/2021	EPI_ISL_2844407	2021-06-18	Istituto Zooprofilattico Sperimentale del Mezzogiorno	TIGEM
hCoV-19/Italy/ABR-IZSGC-302817/2021	EPI_ISL_4073226	2021-09-01	OSPEDALE SAN SALVATORE - MEDICINA DI LABORATORIO	Istituto Zooprofilattico Sperimentale dell\u2019Abruzzo e Molise \u201cG. Caporale\u201d
hCoV-19/Belgium/IPG-737/2021	EPI_ISL_4491642	2021-09-07	CHWAPI - SITE NOTRE DAME	Institut de Pathologie et Genetique (IPG)
hCoV-19/Belgium/IPG-739/2021	EPI_ISL_4491644	2021-09-09	CHWAPI - SITE NOTRE DAME	Institut de Pathologie et Genetique (IPG)
hCoV-19/France/GES-HMN-21092070551/2021	EPI_ISL_5625683	2021-08-30	DYNALAB	Department of Virology
hCoV-19/France/IDF-HMN-21082300262/2021	EPI_ISL_5627222	2021-08-24	Biogroup Bio Lam-LCD Saint-Denis	Department of Virology
hCoV-19/Belgium/ULB-IBC_CV2047209854/2021	EPI_ISL_6814624	2021-08-25	National Platform bis COVID ULB-IBC	National Platform bis COVID ULB-IBC
hCoV-19/USA/NJ-CDC-LC0096421/2021	EPI_ISL_3112927	2021-07-11	Laboratory Corporation of America	Centers for Disease Control and Prevention Division of Viral Diseases
hCoV-19/Italy/SIC-Palermo-CQRC-21074333-2021/2021	EPI_ISL_5056805	2021-08-21	Laboratorio CQRC	CQRC_QUALITY CONTROL CHEMICAL BIOLOGICAL RISK_AOOR Villa Sofia Cervello Palermo
hCoV-19/Italy/SIC-Palermo-CQRC-21074336-2021/2021	EPI_ISL_5056808	2021-08-21	Laboratorio CQRC	CQRC_QUALITY CONTROL CHEMICAL BIOLOGICAL RISK_AOOR Villa Sofia Cervello Palermo
hCoV-19/England/HSLL-17FE35D/2021	EPI_ISL_2851708	2021-06-28	Health Services Laboratories	Wellcome Sanger Institute for the COVID-19 Genomics UK (COG-UK) Consortium
hCoV-19/England/HSLL-17FE4C3/2021	EPI_ISL_2851522	2021-06-28	Health Services Laboratories	Wellcome Sanger Institute for the COVID-19 Genomics UK (COG-UK) Consortium
hCoV-19/England/MILK-17E9F33/2021	EPI_ISL_2910653	2021-06-28	Lighthouse Lab in Milton Keynes	Wellcome Sanger Institute for the COVID-19 Genomics UK (COG-UK) Consortium
hCoV-19/England/MILK-17EA2EE/2021	EPI_ISL_2910786	2021-06-28	Lighthouse Lab in Milton Keynes	Wellcome Sanger Institute for the COVID-19 Genomics UK (COG-UK) Consortium
hCoV-19/England/HSLL-18B2503/2021	EPI_ISL_2962075	2021-07-08	Health Services Laboratories	Wellcome Sanger Institute for the COVID-19 Genomics UK (COG-UK) Consortium
hCoV-19/England/MILK-188C58A/2021	EPI_ISL_2962929	2021-07-02	Lighthouse Lab in Milton Keynes	Wellcome Sanger Institute for the COVID-19 Genomics UK (COG-UK) Consortium
hCoV-19/England/MILK-183CCA2/2021	EPI_ISL_3251137	2021-07-01	Lighthouse Lab in Milton Keynes	Wellcome Sanger Institute for the COVID-19 Genomics UK (COG-UK) Consortium
hCoV-19/France/ARA-HCL021142548701/2021	EPI_ISL_3635401	2021-08-09	CNR Virus des Infections Respiratoires - France SUD	CNR Virus des Infections Respiratoires - France SUD
hCoV-19/France/ARA-HCL021143552101/2021	EPI_ISL_3635402	2021-08-11	CNR Virus des Infections Respiratoires - France SUD	CNR Virus des Infections Respiratoires - France SUD
hCoV-19/Wales/ALDP-1CFF700/2021	EPI_ISL_3990695	2021-08-29	Lighthouse Lab in Alderley Park	Wellcome Sanger Institute for the COVID-19 Genomics UK (COG-UK) Consortium
hCoV-19/England/ALDP-1D16034/2021	EPI_ISL_4014819	2021-08-30	Lighthouse Lab in Alderley Park	Wellcome Sanger Institute for the COVID-19 Genomics UK (COG-UK) Consortium
hCoV-19/England/ALDP-1D76F08/2021	EPI_ISL_4101535	2021-09-03	Lighthouse Lab in Alderley Park	Wellcome Sanger Institute for the COVID-19 Genomics UK (COG-UK) Consortium
hCoV-19/Brazil/RN-FIOCRUZ-43023/2021	EPI_ISL_3539831	2021-07-14	Laboratorio Central de Saude Publica do Estado do Rio Grande do Norte (LACEN/RN)	Laboratory of Respiratory Viruses and Measles
hCoV-19/Brazil/MG-NVBS2747GENOV701235158145/2021	EPI_ISL_4424072	2021-07-13	DASA	DASA
hCoV-19/England/MILK-1C10CFB/2021	EPI_ISL_3701849	2021-08-18	Lighthouse Lab in Milton Keynes	Wellcome Sanger Institute for the COVID-19 Genomics UK (COG-UK) Consortium
hCoV-19/England/BRBR-1C74B25/2021	EPI_ISL_3810355	2021-08-22	Berkshire and Surrey Pathology Services Lighthouse Laboratory	Wellcome Sanger Institute for the COVID-19 Genomics UK (COG-UK) Consortium
hCoV-19/England/MILK-1CE6D91/2021	EPI_ISL_4019759	2021-08-28	Lighthouse Lab in Milton Keynes	Wellcome Sanger Institute for the COVID-19 Genomics UK (COG-UK) Consortium
hCoV-19/England/ALDP-1D28099/2021	EPI_ISL_4017766	2021-08-30	Lighthouse Lab in Alderley Park	Wellcome Sanger Institute for the COVID-19 Genomics UK (COG-UK) Consortium
hCoV-19/England/MILK-1DD58B1/2021	EPI_ISL_4191251	2021-09-07	Lighthouse Lab in Milton Keynes	Wellcome Sanger Institute for the COVID-19 Genomics UK (COG-UK) Consortium
hCoV-19/USA/KY-GD-080321-21071212836/2021	EPI_ISL_3341358	2021-07-12	Gravity Diagnostics	Gravity Diagnostics
hCoV-19/USA/KY-GD-080321-21071111484/2021	EPI_ISL_3341353	2021-07-11	Gravity Diagnostics	Gravity Diagnostics
hCoV-19/USA/KY-KSPHL-100727/2021	EPI_ISL_4080694	2021-07-10	Kentucky State Public Health Lab	Kentucky State Public Health Lab
hCoV-19/England/MILK-292CE05/2021	EPI_ISL_6106177	2021-11-03	Lighthouse Lab in Milton Keynes	Wellcome Sanger Institute for the COVID-19 Genomics UK (COG-UK) Consortium
hCoV-19/England/MILK-29CDD54/2021	EPI_ISL_6354141	2021-11-08	Lighthouse Lab in Milton Keynes	Wellcome Sanger Institute for the COVID-19 Genomics UK (COG-UK) Consortium
hCoV-19/England/BRBR-2C812F0/2021	EPI_ISL_7298698	2021-11-28	Berkshire and Surrey Pathology Services Lighthouse Laboratory	Wellcome Sanger Institute for the COVID-19 Genomics UK (COG-UK) Consortium
hCoV-19/England/MILK-2D5236D/2021	EPI_ISL_7554565	2021-12-05	Lighthouse Lab in Milton Keynes	Wellcome Sanger Institute for the COVID-19 Genomics UK (COG-UK) Consortium
hCoV-19/Scotland/QEUH-1B35F52/2021	EPI_ISL_3471148	2021-08-08	Lighthouse Lab in Glasgow	Wellcome Sanger Institute for the COVID-19 Genomics UK (COG-UK) Consortium
hCoV-19/Scotland/CVR9289/2021	EPI_ISL_3570352	2021-08-02	West of Scotland Specialist Virology Centre	COVID-19 Genomics UK (COG-UK) Consortium
hCoV-19/USA/MA-CDCBI-CRSP_NJSWRA6G3UTYNHSR/2021	EPI_ISL_3520565	2021-08-13	Broad Institute Clinical Research Sequencing Platform	Infectious Disease Program
hCoV-19/Netherlands/GL-RIVM-72547/2021	EPI_ISL_7470579	2021-11-16	Dutch COVID-19 response team	National Institute for Public Health and the Environment (RIVM)
hCoV-19/USA/MA-CDC-LC0154028/2021	EPI_ISL_3517194	2021-07-29	Laboratory Corporation of America	Centers for Disease Control and Prevention Division of Viral Diseases
hCoV-19/USA/MA-CDC-LC0154063/2021	EPI_ISL_3517195	2021-07-29	Laboratory Corporation of America	Centers for Disease Control and Prevention Division of Viral Diseases
hCoV-19/Peru/SAM-INS-5248/2021	EPI_ISL_4417357	2021-08-13	Laboratorio de Referencia Nacional de Virus Respiratorios. Centro Nacional de Salud Publica. Instituto Nacional de Salud Peru.	Laboratorio de Referencia Nacional
hCoV-19/Peru/SAM-INS-5344/2021	EPI_ISL_4417086	2021-07-12	Laboratorio de Referencia Nacional de Virus Respiratorios. Centro Nacional de Salud Publica. Instituto Nacional de Salud Peru.	Laboratorio de Referencia Nacional
hCoV-19/Peru/SAM-INS-5339/2021	EPI_ISL_4417081	2021-07-06	Laboratorio de Referencia Nacional de Virus Respiratorios. Centro Nacional de Salud Publica. Instituto Nacional de Salud Peru.	Laboratorio de Referencia Nacional
hCoV-19/Peru/SAM-INS-5354/2021	EPI_ISL_4417096	2021-07-09	Laboratorio de Referencia Nacional de Virus Respiratorios. Centro Nacional de Salud Publica. Instituto Nacional de Salud Peru.	Laboratorio de Referencia Nacional
hCoV-19/Chile/RM-142849/2021	EPI_ISL_4636004	2021-08-24	Genetica Molecular and Subdepartamento de Virologia ISP Chile	Instituto de Salud Publica de Chile
hCoV-19/Argentina/INEI108152/2021	EPI_ISL_5158445	2021-07-16	Servicio Virosis Respiratorias-Departamento Virolog\u00eda-INEI	Instituto Nacional Enfermedades Infecciosas C.G.Malbran
hCoV-19/Brazil/AM-FIOCRUZ-ILMD2100862/2021	EPI_ISL_5658363	2021-07-13	Laborat\u00f3rio Translacional	Laborat\u00f3rio de Ecologia de Doen\u00e7as Transmiss\u00edveis na Amaz\u00f4nia
hCoV-19/Brazil/AM-FIOCRUZ-ILMD2100861/2021	EPI_ISL_5658381	2021-07-12	Laborat\u00f3rio Translacional	Laborat\u00f3rio de Ecologia de Doen\u00e7as Transmiss\u00edveis na Amaz\u00f4nia
hCoV-19/Brazil/AM-FIOCRUZ-ILMD2100882/2021	EPI_ISL_5658375	2021-07-13	Laborat\u00f3rio Translacional	Laborat\u00f3rio de Ecologia de Doen\u00e7as Transmiss\u00edveis na Amaz\u00f4nia
hCoV-19/Brazil/SP-IB_114878/2021	EPI_ISL_5647610	2021-06-15	SANTA CASA DE MISERICORDIA DE TIETE	Instituto Butantan
hCoV-19/Dominican Republic/33908/2021	EPI_ISL_3045405	2021-05-21	Laboratorio Nacional de Salud P\u00fablica Dr. Defill\u00f3 - LNSPDD	Laboratory of Respiratory Viruses and Measles
hCoV-19/Dominican Republic/Yale-6258/2021	EPI_ISL_3104710	2021-05-12	UCC (Universidad Central del Caribe)	Grubaugh Lab - Yale School of Public Health
hCoV-19/Dominican Republic/UNIBE02/2021	EPI_ISL_5587613	2021-06-18	Hospital General Plaza de la Salud	Instituto de Medicina Tropical & Salud Global
hCoV-19/Dominican Republic/UNIBE18/2021	EPI_ISL_5621287	2021-06-28	Hospital General Plaza de la Salud	Instituto de Medicina Tropical & Salud Global
hCoV-19/Dominican Republic/UNIBE27/2021	EPI_ISL_5689672	2021-06-07	Hospital General Plaza de la Salud	Instituto de Medicina Tropical & Salud Global
hCoV-19/Dominican Republic/UNIBE26/2021	EPI_ISL_5689590	2021-06-07	Hospital General Plaza de la Salud	Instituto de Medicina Tropical & Salud Global
hCoV-19/India/LD-ICMR-NIV-INSACOG-GSEQ-5032/2021	EPI_ISL_3533002	2021-07-16	ICMR-National Institute of Virology - INSACOG	NIV Influenza
hCoV-19/India/LD-ICMR-NIV-INSACOG-GSEQ-5030/2021	EPI_ISL_3533000	2021-07-10	ICMR-National Institute of Virology - INSACOG	NIV Influenza
hCoV-19/India/LD-ICMR-NIV-INSACOG-GSEQ-5203/2021	EPI_ISL_3982437	2021-08-02	ICMR-National Institute of Virology - INSACOG	NIV Influenza
hCoV-19/USA/TX-CDC-LC0144046/2021	EPI_ISL_3517755	2021-07-15	Laboratory Corporation of America	Centers for Disease Control and Prevention Division of Viral Diseases
hCoV-19/USA/TX-CDC-LC0086072/2021	EPI_ISL_4376437	2021-06-27	Laboratory Corporation of America	Centers for Disease Control and Prevention Division of Viral Diseases
hCoV-19/USA/AZ-CDC-LC0092102/2021	EPI_ISL_4378923	2021-07-01	Laboratory Corporation of America	Centers for Disease Control and Prevention Division of Viral Diseases
hCoV-19/USA/AZ-CDC-LC0096923/2021	EPI_ISL_4375763	2021-07-06	Laboratory Corporation of America	Centers for Disease Control and Prevention Division of Viral Diseases
hCoV-19/USA/CA-CDC-FG-038359/2021	EPI_ISL_4369107	2021-06-20	Fulgent Genetics	Centers for Disease Control and Prevention Division of Viral Diseases
hCoV-19/USA/NY-CDC-FG-043900/2021	EPI_ISL_4367956	2021-07-11	Fulgent Genetics	Centers for Disease Control and Prevention Division of Viral Diseases
hCoV-19/USA/NY-CDC-FG-043839/2021	EPI_ISL_4368282	2021-07-11	Fulgent Genetics	Centers for Disease Control and Prevention Division of Viral Diseases
hCoV-19/Slovenia/90-033371-NM/2021	EPI_ISL_3829483	2021-08-03	National Laboratory for Health	NLZOH (National Laboratory for Health
hCoV-19/Slovenia/90-033696-NM/2021	EPI_ISL_3828683	2021-08-06	National Laboratory for Health	NLZOH (National Laboratory for Health
hCoV-19/England/ALDP-1AE67B3/2021	EPI_ISL_3365106	2021-08-04	Lighthouse Lab in Alderley Park	Wellcome Sanger Institute for the COVID-19 Genomics UK (COG-UK) Consortium
hCoV-19/England/QEUH-1B4712A/2021	EPI_ISL_3436621	2021-08-08	Lighthouse Lab in Glasgow	Wellcome Sanger Institute for the COVID-19 Genomics UK (COG-UK) Consortium
hCoV-19/England/ALDP-1BB4B2A/2021	EPI_ISL_3581809	2021-08-14	Lighthouse Lab in Alderley Park	Wellcome Sanger Institute for the COVID-19 Genomics UK (COG-UK) Consortium
hCoV-19/Austria/IMBA_IMP-955_H02/2021	EPI_ISL_3935338	2021-08-23	medilab GmbH	Elling and Cochella laboratories
hCoV-19/Austria/IMBA_IMP-955_C03/2021	EPI_ISL_3935337	2021-08-23	medilab GmbH	Elling and Cochella laboratories
hCoV-19/Germany/NW-RKI-I-220014/2021	EPI_ISL_4040078	2021-08-24	amedes MVZ DIAMEDIS Sennestadt	Robert Koch Institute
hCoV-19/Germany/SH-RKI-I-218215/2021	EPI_ISL_4038997	2021-08-23	LADR Zentrallabor DR. Kramer & Kollegen Geesthacht	Robert Koch Institute
hCoV-19/Austria/IMBA_IMP-1002_H08/2021	EPI_ISL_4449910	2021-09-03	imaH GmbH	Elling and Cochella laboratories
hCoV-19/Austria/IMBA_IMP-1002_G08/2021	EPI_ISL_4449905	2021-09-03	imaH GmbH	Elling and Cochella laboratories
hCoV-19/Kosovo/CO-00397-XXK000_6287/2021	EPI_ISL_4550712	2021-08-20	Department of Microbiology	Department of Microbiology
hCoV-19/Kosovo/CO-00397-XXK000_4653_Mi/2021	EPI_ISL_4550643	2021-08-18	Department of Microbiology	Department of Microbiology
hCoV-19/Austria/IMBA_IMP-1021_H08/2021	EPI_ISL_4573239	2021-09-04	Klinikum-Klagenfurt	Elling and Cochella laboratories
hCoV-19/Austria/IMBA_IMP-1023_G07/2021	EPI_ISL_4573354	2021-09-05	Klinikum-Klagenfurt	Elling and Cochella laboratories
hCoV-19/Austria/IMBA_IMP-1021_F01/2021	EPI_ISL_4573218	2021-09-02	Klinikum-Klagenfurt	Elling and Cochella laboratories
hCoV-19/Austria/IMBA_IMP-1026_B09/2021	EPI_ISL_4573451	2021-09-08	Hygienicum	Elling and Cochella laboratories
hCoV-19/Austria/IMBA_IMP-1026_C01/2021	EPI_ISL_4573454	2021-09-09	Hygienicum	Elling and Cochella laboratories
hCoV-19/Austria/IMBA_IMP-1021_E09/2021	EPI_ISL_4573216	2021-09-04	Klinikum-Klagenfurt	Elling and Cochella laboratories
hCoV-19/Austria/IMBA_IMP-1022_C09/2021	EPI_ISL_4573258	2021-09-02	Klinikum-Klagenfurt	Elling and Cochella laboratories
hCoV-19/Austria/IMBA_IMP-1021_B06/2021	EPI_ISL_4573179	2021-09-04	Klinikum-Klagenfurt	Elling and Cochella laboratories
hCoV-19/Austria/IMBA_IMP-1022_A01/2021	EPI_ISL_4573241	2021-09-01	Klinikum-Klagenfurt	Elling and Cochella laboratories
hCoV-19/Austria/IMBA_IMP-1021_C06/2021	EPI_ISL_4573190	2021-09-04	Klinikum-Klagenfurt	Elling and Cochella laboratories
hCoV-19/Austria/IMBA_IMP-1021_B11/2021	EPI_ISL_4573184	2021-09-04	Klinikum-Klagenfurt	Elling and Cochella laboratories
hCoV-19/Austria/IMBA_IMP-1069_B12/2021	EPI_ISL_5008174	2021-09-18	Ages,Klinikum Klagenfurt am Wrthersee Inst. f. Labormedizin und Mikrobiologie	Elling and Cochella laboratories
hCoV-19/Slovenia/371652/2021	EPI_ISL_5061752	2021-09-17	Institute of Microbiology and Immunology	Institute of Microbiology and Immunology
hCoV-19/Slovenia/371664/2021	EPI_ISL_5061754	2021-09-17	Institute of Microbiology and Immunology	Institute of Microbiology and Immunology
hCoV-19/Slovenia/08-157702-MB/2021	EPI_ISL_5104963	2021-09-05	National Laboratory for Health	NLZOH (National Laboratory for Health
hCoV-19/Slovenia/378578/2021	EPI_ISL_5328043	2021-09-21	Institute of Microbiology and Immunology	Institute of Microbiology and Immunology
hCoV-19/Austria/IMBA_IMP-1094_G10/2021	EPI_ISL_5324907	2021-09-23	Ages,Lifebrain COVID 19 Labor GmbH Klinik Penzing Pavillon 17	Elling and Cochella laboratories
hCoV-19/Slovenia/378862/2021	EPI_ISL_5328075	2021-09-21	Institute of Microbiology and Immunology	Institute of Microbiology and Immunology
hCoV-19/Austria/IMBA_IMP-1101_C10/2021	EPI_ISL_5326200	2021-09-25	Ages,Klinikum Klagenfurt am Wrthersee Inst. f. Labormedizin und Mikrobiologie	Elling and Cochella laboratories
hCoV-19/Austria/IMBA_IMP-1126_A07/2021	EPI_ISL_5434743	2021-10-01	Ages,Lifebrain COVID 19 Labor GmbH Klinik Penzing Pavillon 17	Elling and Cochella laboratories
hCoV-19/Austria/IMBA_IMP-1128_H07/2021	EPI_ISL_5434949	2021-10-01	Ages,Lifebrain COVID 19 Labor GmbH Klinik Penzing Pavillon 17	Elling and Cochella laboratories
hCoV-19/Austria/IMBA_IMP-1128_B06/2021	EPI_ISL_5434879	2021-10-01	Ages,Lifebrain COVID 19 Labor GmbH Klinik Penzing Pavillon 17	Elling and Cochella laboratories
hCoV-19/Austria/IMBA_IMP-1126_C03/2021	EPI_ISL_5434754	2021-10-01	Ages,Lifebrain COVID 19 Labor GmbH Klinik Penzing Pavillon 17	Elling and Cochella laboratories
hCoV-19/Austria/IMBA_IMP-1133_H01/2021	EPI_ISL_5435282	2021-10-02	Ages,Lifebrain COVID 19 Labor GmbH Klinik Penzing Pavillon 17	Elling and Cochella laboratories
hCoV-19/Austria/IMBA_IMP-1126_F07/2021	EPI_ISL_5434781	2021-10-01	Ages,Lifebrain COVID 19 Labor GmbH Klinik Penzing Pavillon 17	Elling and Cochella laboratories
hCoV-19/Austria/IMBA_IMP-1128_G07/2021	EPI_ISL_5434938	2021-10-01	Ages,Lifebrain COVID 19 Labor GmbH Klinik Penzing Pavillon 17	Elling and Cochella laboratories
hCoV-19/Slovenia/90-045504-NM/2021	EPI_ISL_5601564	2021-09-29	National Laboratory for Health	NLZOH (National Laboratory for Health
hCoV-19/Slovenia/90-044911-NM/2021	EPI_ISL_5601545	2021-09-28	National Laboratory for Health	NLZOH (National Laboratory for Health
hCoV-19/Slovenia/90-049005-NM/2021	EPI_ISL_5601643	2021-10-12	National Laboratory for Health	NLZOH (National Laboratory for Health
hCoV-19/Austria/CeMM18010/2021	EPI_ISL_5735442	2021-10-03	Austrian Agency for Health and Food Safety (AGES)	Bergthaler laboratory
hCoV-19/Austria/CeMM17940/2021	EPI_ISL_5735813	2021-10-08	Klinikum Wels-Grieskirchen	Bergthaler laboratory
hCoV-19/Austria/CeMM15601/2021	EPI_ISL_5810047	2021-08-23	Klinikum Wels-Grieskirchen	Bergthaler laboratory
hCoV-19/Germany/HE-RKI-I-298379/2021	EPI_ISL_5904505	2021-10-19	Labormedizin Darmstadt	Robert Koch Institute
hCoV-19/Austria/IMBA_IMP-1173_H05/2021	EPI_ISL_5982416	2021-10-12	Ages,Lifebrain COVID 19 Labor GmbH Klinik Penzing Pavillon 17	Elling and Cochella laboratories
hCoV-19/Austria/IMBA_IMP-1148_D06/2021	EPI_ISL_5983957	2021-10-15	Ages,Novogenia GmbH	Elling and Cochella laboratories
hCoV-19/Austria/IMBA_IMP-1150_A04/2021	EPI_ISL_5984043	2021-10-02	Ages,Lifebrain COVID 19 Labor GmbH Klinik Penzing Pavillon 17	Elling and Cochella laboratories
hCoV-19/Slovenia/390664/2021	EPI_ISL_6249533	2021-09-28	Institute of Microbiology and Immunology	Institute of Microbiology and Immunology
hCoV-19/Slovenia/390636/2021	EPI_ISL_6249529	2021-09-28	Institute of Microbiology and Immunology	Institute of Microbiology and Immunology
hCoV-19/Austria/IMBA_IMP-1211_E07/2021	EPI_ISL_6320624	2021-10-19	Ages,Novogenia GmbH	Elling and Cochella laboratories
hCoV-19/Austria/IMBA_IMP-1207_E07/2021	EPI_ISL_6319132	2021-10-20	Ages,Lifebrain COVID 19 Labor GmbH Klinik Penzing Pavillon 17	Elling and Cochella laboratories
hCoV-19/Austria/IMBA_IMP-1208_D04/2021	EPI_ISL_6319389	2021-10-19	Ages,Novogenia GmbH	Elling and Cochella laboratories
hCoV-19/Austria/IMBA_IMP-1216_B06/2021	EPI_ISL_6322154	2021-10-19	Ages,Lifebrain COVID 19 Labor GmbH Klinik Penzing Pavillon 17	Elling and Cochella laboratories
hCoV-19/Austria/IMBA_IMP-1215_A04/2021	EPI_ISL_6321746	2021-10-16	Ages,Lifebrain COVID 19 Labor GmbH Klinik Penzing Pavillon 17	Elling and Cochella laboratories
hCoV-19/Austria/CeMM19500/2021	EPI_ISL_6698394	2021-10-27	Austrian Agency for Health and Food Safety (AGES)	Bergthaler laboratory
hCoV-19/Austria/CeMM19257/2021	EPI_ISL_6698278	2021-11-00	Austrian Agency for Health and Food Safety (AGES)	Bergthaler laboratory
hCoV-19/Slovenia/90-050441-NM/2021	EPI_ISL_6950917	2021-10-18	National Laboratory for Health	NLZOH (National Laboratory for Health
hCoV-19/Slovenia/90-051496-NM/2021	EPI_ISL_6950985	2021-10-20	National Laboratory for Health	NLZOH (National Laboratory for Health
hCoV-19/Slovenia/90-050447-NM/2021	EPI_ISL_6950918	2021-10-18	National Laboratory for Health	NLZOH (National Laboratory for Health
hCoV-19/Slovenia/90-055268-NM/2021	EPI_ISL_7262276	2021-10-29	National Laboratory for Health	NLZOH (National Laboratory for Health
hCoV-19/Germany/BW-RKI-I-364914/2021	EPI_ISL_7445741	2021-11-25	Universit\u00e4tsklinikum Heidelberg	Robert Koch Institute
hCoV-19/Austria/IMBA_IMP-1279_D06/2021	EPI_ISL_7473591	2021-11-08	Ages,Lifebrain COVID 19 Labor GmbH Klinik Penzing Pavillon 17	Elling and Cochella laboratories
hCoV-19/Austria/IMBA_IMP-1278_E02/2021	EPI_ISL_7473533	2021-10-29	Ages,Lifebrain COVID 19 Labor GmbH Klinik Penzing Pavillon 17	Elling and Cochella laboratories
hCoV-19/Austria/IMBA_IMP-1287_C08/2021	EPI_ISL_7474124	2021-11-08	Ages,Lifebrain COVID 19 Labor GmbH Klinik Penzing Pavillon 17	Elling and Cochella laboratories
hCoV-19/Austria/IMBA_IMP-1276_F05/2021	EPI_ISL_7473387	2021-11-10	Ages,Med. Universitt Graz Institut f. Hygiene	Elling and Cochella laboratories
hCoV-19/Austria/IMBA_IMP-1278_A03/2021	EPI_ISL_7473492	2021-10-29	Ages,Lifebrain COVID 19 Labor GmbH Klinik Penzing Pavillon 17	Elling and Cochella laboratories
hCoV-19/Austria/IMBA_IMP-1287_B04/2021	EPI_ISL_7474106	2021-11-03	Ages,Lifebrain COVID 19 Labor GmbH Klinik Penzing Pavillon 17	Elling and Cochella laboratories
hCoV-19/Slovenia/444769/2021	EPI_ISL_7589863	2021-10-26	Institute of Microbiology and Immunology	Institute of Microbiology and Immunology
hCoV-19/Slovenia/90-059427-NM/2021	EPI_ISL_7926819	2021-11-08	National Laboratory for Health	NLZOH (National Laboratory for Health
hCoV-19/Austria/IMBA_IMP-1340_A08/2021	EPI_ISL_7884776	2021-11-29	Ages,Lifebrain COVID 19 Labor GmbH Klinik Penzing Pavillon 17	Elling and Cochella laboratories
hCoV-19/Austria/IMBA_IMP-1338_G09/2021	EPI_ISL_7884701	2021-12-01	Ages,Lifebrain COVID 19 Labor GmbH Klinik Penzing Pavillon 17	Elling and Cochella laboratories
hCoV-19/Austria/IMBA_IMP-1334_B03/2021	EPI_ISL_7884422	2021-11-30	Ages,Lifebrain COVID 19 Labor GmbH Klinik Penzing Pavillon 17	Elling and Cochella laboratories
hCoV-19/Austria/IMBA_IMP-1366_G09/2021	EPI_ISL_8200015	2021-11-28	Ages,Lifebrain COVID 19 Labor GmbH Klinik Penzing Pavillon 17	Elling and Cochella laboratories
hCoV-19/Austria/IMBA_IMP-1349_C01/2021	EPI_ISL_8198878	2021-11-29	Ages,Lifebrain COVID 19 Labor GmbH Klinik Penzing Pavillon 17	Elling and Cochella laboratories
hCoV-19/Austria/IMBA_IMP-1358_G11/2021	EPI_ISL_8199915	2021-12-08	Ages,Lifebrain COVID 19 Labor GmbH Klinik Penzing Pavillon 17	Elling and Cochella laboratories
hCoV-19/Austria/IMBA_IMP-1355_D03/2021	EPI_ISL_8199156	2021-12-03	Ages,Lifebrain COVID 19 Labor GmbH Klinik Penzing Pavillon 17	Elling and Cochella laboratories
hCoV-19/Austria/IMBA_IMP-1356_A11/2021	EPI_ISL_8199191	2021-12-04	Ages,Lifebrain COVID 19 Labor GmbH Klinik Penzing Pavillon 17	Elling and Cochella laboratories
hCoV-19/Austria/IMBA_IMP-1356_H01/2021	EPI_ISL_8199902	2021-12-03	Ages,Lifebrain COVID 19 Labor GmbH Klinik Penzing Pavillon 17	Elling and Cochella laboratories
hCoV-19/Austria/IMBA_IMP-1366_F10/2021	EPI_ISL_8200014	2021-11-28	Ages,Lifebrain COVID 19 Labor GmbH Klinik Penzing Pavillon 17	Elling and Cochella laboratories
hCoV-19/Austria/IMBA_IMP-1361_H07/2021	EPI_ISL_8199430	2021-12-06	Ages,Lifebrain COVID 19 Labor GmbH Klinik Penzing Pavillon 17	Elling and Cochella laboratories
hCoV-19/Germany/BW-RKI-I-391695/2021	EPI_ISL_8223443	2021-11-30	Universit\u00e4tsklinikum Heidelberg	Robert Koch Institute
hCoV-19/Germany/BW-RKI-I-391709/2021	EPI_ISL_8223455	2021-11-30	Universit\u00e4tsklinikum Heidelberg	Robert Koch Institute
hCoV-19/Germany/BW-RKI-I-391676/2021	EPI_ISL_8223429	2021-11-30	Universit\u00e4tsklinikum Heidelberg	Robert Koch Institute
hCoV-19/Germany/BW-RKI-I-391668/2021	EPI_ISL_8223423	2021-11-30	Universit\u00e4tsklinikum Heidelberg	Robert Koch Institute
hCoV-19/USA/NY-NYCPHL-005095/2021	EPI_ISL_3216473	2021-07-20	DOHMH Jamaica	New York City Public Health Laboratory
hCoV-19/USA/NY-CDC-FG-046721/2021	EPI_ISL_3305742	2021-07-16	Fulgent Genetics	Centers for Disease Control and Prevention Division of Viral Diseases
hCoV-19/Colombia/CO-UV-20027091/2021	EPI_ISL_3914597	2021-08-08	Universidad del Valle,\u00a0LDAB-Laboratorio de Diagnostico de Agentes Biologicos	Universidad del Valle
hCoV-19/Denmark/DCGC-147602/2021	EPI_ISL_3357318	2021-08-07	Department of Bacteria	Statens Serum Institut Bioinformatics and Microbial Genomics
hCoV-19/Denmark/DCGC-151103/2021	EPI_ISL_3450094	2021-08-11	Department of Bacteria	Statens Serum Institut Bioinformatics and Microbial Genomics
hCoV-19/Slovakia/UKBA-4838/2021	EPI_ISL_4741818	2021-08-31	Institute of Virology	Faculty of Mathematics
hCoV-19/USA/CA-OC-223/2021	EPI_ISL_3063075	2021-07-09	Orange County Public Health Laboratory	Orange County Public Health Laboratory
hCoV-19/USA/CA-SEARCH-104335/2021	EPI_ISL_3216123	2021-07-09	Scripps Medical Laboratory	Andersen lab at Scripps Research
hCoV-19/USA/CA-CDC-ASC210161750/2021	EPI_ISL_3813152	2021-07-20	Aegis Sciences Corporation	Centers for Disease Control and Prevention Division of Viral Diseases
hCoV-19/England/PHEP-006827/2021	EPI_ISL_3779849	2021-07-08	Respiratory Virus Unit	COVID-19 Genomics UK (COG-UK) Consortium
hCoV-19/England/PHEC-YYBCI9U/2021	EPI_ISL_4775547	2021-09-01	Respiratory Virus Unit	COVID-19 Genomics UK (COG-UK) Consortium
hCoV-19/Scotland/QEUH-17DAEB0/2021	EPI_ISL_2814343	2021-06-27	Lighthouse Lab in Glasgow	Wellcome Sanger Institute for the COVID-19 Genomics UK (COG-UK) Consortium
hCoV-19/Italy/TUS-AOUP-KNZNP-013/2021	EPI_ISL_4849390	2021-09-20	Virology Unit	Virology Unit
[truncated: 5,932 more rows]
