# Supplementary material for: Optimizing variant-specific therapeutic SARS-CoV-2 decoys using deep-learning-guided molecular dynamics simulations
Source: Sci Rep. 2023 Jan 14;13:774. doi: 10.1038/s41598-023-27636-x (PMC9840421; doi:10.1038/s41598-023-27636-x)
Supplement: Supplementary file 2 — Supplementary Information 2. [file 41598_2023_27636_MOESM2_ESM.csv]

RBD Mutations	hACE2 Mutations	RBD Source	hACE2 Source	Pre-Omicron RBD Experiment	Pre-Omicron hACE2 Experiment	Omicron BA.2 Experiment
K417N, E484K, N501Y	H34A	Beta Variant, WHO	Chan et al. (2020)	X	X	X
K417N, E484K, N501Y	L79I	Beta Variant, WHO	Chan et al. (2020)	X	X	X
K417N, E484K, N501Y	L79T	Beta Variant, WHO	Chan et al. (2020)	X	X	X
K417N, E484K, N501Y	L79V	Beta Variant, WHO	Chan et al. (2020)	X	X	X
K417N, E484K, N501Y	L79W	Beta Variant, WHO	Chan et al. (2020)	X	X	X
K417N, E484K, N501Y	L79Y	Beta Variant, WHO	Chan et al. (2020)	X	X	X
K417N, E484K, N501Y	N330F	Beta Variant, WHO	Chan et al. (2020)	X	X	X
K417N, E484K, N501Y	N330W	Beta Variant, WHO	Chan et al. (2020)	X	X	X
K417N, E484K, N501Y	N330Y	Beta Variant, WHO	Chan et al. (2020)	X	X	X
K417N, E484K, N501Y	T92H	Beta Variant, WHO	Chan et al. (2020)	X	X	X
K417N, E484K, N501Y	L79R, Q24E	Beta Variant, WHO	combination	X	X	X
K417N, E484K, N501Y	N330R	Beta Variant, WHO	combination	X	X	X
K417N, E484K, N501Y	R393E	Beta Variant, WHO	combination	X	X	X
K417N, E484K, N501Y	T27Y, L79T, E35D	Beta Variant, WHO	combination	X	X	X
K417N, E484K, N501Y	T27Y, L79T, K31W	Beta Variant, WHO	combination	X	X	X
K417N, E484K, N501Y	T27Y, L79T, N330Y, A386L	Beta Variant, WHO	combination	X	X	X
K417N, E484K, N501Y	T27Y, L79T, N330Y,E35D	Beta Variant, WHO	combination	X	X	X
K417N, E484K, N501Y	T27Y, L79T, N330Y,K31W	Beta Variant, WHO	combination	X	X	X
K417N, E484K, N501Y	T27Y, L79T, N330Y,N90E	Beta Variant, WHO	combination	X	X	X
K417N, E484K, N501Y	T27Y, L79T, N330Y,T92C	Beta Variant, WHO	combination	X	X	X
K417N, E484K, N501Y	T27Y, L79T, N330Y,T92C,E35D	Beta Variant, WHO	combination	X	X	X
K417N, E484K, N501Y	T27Y, L79T, N330Y,T92S	Beta Variant, WHO	combination	X	X	X
K417N, E484K, N501Y	T27Y, L79T, N90E	Beta Variant, WHO	combination	X	X	X
K417N, E484K, N501Y	T27Y, L79T, T92C	Beta Variant, WHO	combination	X	X	X
K417N, E484K, N501Y	T27Y, L79T, T92C, E35D	Beta Variant, WHO	combination	X	X	X
K417N, E484K, N501Y	T27Y, L79T, T92S	Beta Variant, WHO	combination	X	X	X
K417N, E484K, N501Y	T27Y,N330Y, A386L	Beta Variant, WHO	combination	X	X	X
K417N, E484K, N501Y	T92C, K31W	Beta Variant, WHO	combination	X	X	X
K417N, E484K, N501Y	D30M	Beta Variant, WHO	visual inspection	X	X	X
K417N, E484K, N501Y	D30M, H34E	Beta Variant, WHO	visual inspection	X	X	X
K417N, E484K, N501Y	E35D	Beta Variant, WHO	visual inspection	X	X	X
K417N, E484K, N501Y	G326E	Beta Variant, WHO	visual inspection	X	X	X
K417N, E484K, N501Y	G326N	Beta Variant, WHO	visual inspection	X	X	X
K417N, E484K, N501Y	G326Q	Beta Variant, WHO	visual inspection	X	X	X
K417N, E484K, N501Y	H34E	Beta Variant, WHO	visual inspection	X	X	X
K417N, E484K, N501Y	H34Q	Beta Variant, WHO	visual inspection	X	X	X
K417N, E484K, N501Y	K31R	Beta Variant, WHO	visual inspection	X	X	X
K417N, E484K, N501Y	K31W	Beta Variant, WHO	visual inspection	X	X	X
K417N, E484K, N501Y	K353R	Beta Variant, WHO	visual inspection	X	X	X
K417N, E484K, N501Y	T27I	Beta Variant, WHO	visual inspection	X	X	X
K417N, E484K, N501Y	T92C	Beta Variant, WHO	visual inspection	X	X	X
K417N, E484K, N501Y	Wild type	Beta Variant, WHO	Wild type	X	X	X
K417N, L452R, T478K	Wild type	Delta Plus Variant, WHO	Wild type	X	X	X
L452R, T478K	H34A	Delta Variant, WHO	Chan et al. (2020)	X	X	X
L452R, T478K	L79I	Delta Variant, WHO	Chan et al. (2020)	X	X	X
L452R, T478K	L79T	Delta Variant, WHO	Chan et al. (2020)	X	X	X
L452R, T478K	L79V	Delta Variant, WHO	Chan et al. (2020)	X	X	X
L452R, T478K	L79W	Delta Variant, WHO	Chan et al. (2020)	X	X	X
L452R, T478K	L79Y	Delta Variant, WHO	Chan et al. (2020)	X	X	X
L452R, T478K	N330F	Delta Variant, WHO	Chan et al. (2020)	X	X	X
L452R, T478K	N330W	Delta Variant, WHO	Chan et al. (2020)	X	X	X
L452R, T478K	N330Y	Delta Variant, WHO	Chan et al. (2020)	X	X	X
L452R, T478K	T92H	Delta Variant, WHO	Chan et al. (2020)	X	X	X
L452R, T478K	L79R, Q24E	Delta Variant, WHO	combination	X	X	X
L452R, T478K	N330R	Delta Variant, WHO	combination	X	X	X
L452R, T478K	R393E	Delta Variant, WHO	combination	X	X	X
L452R, T478K	T27Y, L79T, E35D	Delta Variant, WHO	combination	X	X	X
L452R, T478K	T27Y, L79T, K31W	Delta Variant, WHO	combination	X	X	X
L452R, T478K	T27Y, L79T, N330Y, A386L	Delta Variant, WHO	combination	X	X	X
L452R, T478K	T27Y, L79T, N330Y, E35D	Delta Variant, WHO	combination	X	X	X
L452R, T478K	T27Y, L79T, N330Y, K31W	Delta Variant, WHO	combination	X	X	X
L452R, T478K	T27Y, L79T, N330Y, N90E	Delta Variant, WHO	combination	X	X	X
L452R, T478K	T27Y, L79T, N330Y, T92C	Delta Variant, WHO	combination	X	X	X
L452R, T478K	T27Y, L79T, N330Y, T92C, E35D	Delta Variant, WHO	combination	X	X	X
L452R, T478K	T27Y, L79T, N330Y, T92S	Delta Variant, WHO	combination	X	X	X
L452R, T478K	T27Y, L79T, N90E	Delta Variant, WHO	combination	X	X	X
L452R, T478K	T27Y, L79T, T92C	Delta Variant, WHO	combination	X	X	X
L452R, T478K	T27Y, L79T, T92C, E35D	Delta Variant, WHO	combination	X	X	X
L452R, T478K	T27Y, L79T, T92S	Delta Variant, WHO	combination	X	X	X
L452R, T478K	T27Y, N330Y, A386L	Delta Variant, WHO	combination	X	X	X
L452R, T478K	T92C, K31W	Delta Variant, WHO	combination	X	X	X
L452R, T478K	D30M	Delta Variant, WHO	visual inspection	X	X	X
L452R, T478K	D30M, H34E	Delta Variant, WHO	visual inspection	X	X	X
L452R, T478K	E35D	Delta Variant, WHO	visual inspection	X	X	X
L452R, T478K	G326E	Delta Variant, WHO	visual inspection	X	X	X
L452R, T478K	G326N	Delta Variant, WHO	visual inspection	X	X	X
L452R, T478K	G326Q	Delta Variant, WHO	visual inspection	X	X	X
L452R, T478K	H34E	Delta Variant, WHO	visual inspection	X	X	X
L452R, T478K	H34Q	Delta Variant, WHO	visual inspection	X	X	X
L452R, T478K	K31R	Delta Variant, WHO	visual inspection	X	X	X
L452R, T478K	K31W	Delta Variant, WHO	visual inspection	X	X	X
L452R, T478K	K353R	Delta Variant, WHO	visual inspection	X	X	X
L452R, T478K	T27I	Delta Variant, WHO	visual inspection	X	X	X
L452R, T478K	T92C	Delta Variant, WHO	visual inspection	X	X	X
L452R, T478K	Wild type	Delta Variant, WHO	Wild type	X	X	X
K417T, E484K, N501Y	Wild type	Gamma Variant, WHO	Wild type	X	X	X
K417R, E484K, N501Y	Wild type	GISAID	Wild type	X	X	X
L452R, N501Y	Wild type	GISAID	Wild type	X	X	X
N440S, N501Y	Wild type	GISAID	Wild type	X	X	X
F490S, N501Y	Wild type	GISAID	Wild type	X	X	X
G339D, S371L, S373P, S375F, L452R, S477N, T478K, E484A, Q493R, G496S, Q498R, N501Y, Y505H	Wild type	GISAID	Wild type	X	X	X
R346S, N394S, Y449N, F490R, N501Y	Wild type	GISAID	Wild type	X	X	X
Y449H, E484K, N501Y	Wild type	GISAID	Wild type	X	X	X
R346K, E484K, N501Y	Wild type	GISAID	Wild type	X	X	X
L452R, T478K, N501Y	Wild type	GISAID	Wild type	X	X	X
S477N, E484K	Wild type	GISAID	Wild type	X	X	X
K417T, T470N, E484K, N501Y	Wild type	GISAID	Wild type	X	X	X
L452R, T478R, E484Q	Wild type	GISAID	Wild type	X	X	X
L452R, S477I, T478K	Wild type	GISAID	Wild type	X	X	X
L452R, T478K, S494L	Wild type	GISAID	Wild type	X	X	X
L452Q, F490S	Wild type	GISAID	Wild type	X	X	X
V367L, L452R, T478K	Wild type	GISAID	Wild type	X	X	X
R346S, L452R, S477N	Wild type	GISAID	Wild type	X	X	X
G339D, S371F, S373P, S375F, D405N, K417N, N440K, G446S, S477N, T478K, E484A, Q493R, Q498R, N501Y, Y505H	Wild type	GISAID	Wild type	X	X	X
R346S, L452R	Wild type	GISAID	Wild type	X	X	X
Y449N, N501Y	Wild type	GISAID	Wild type	X	X	X
L452R, T478K, E484K	Wild type	GISAID	Wild type	X	X	X
Q414K, N450K	Wild type	GISAID	Wild type	X	X	X
R346K, K417N, E484K, N501Y	Wild type	GISAID	Wild type	X	X	X
E484K, N501Y	Wild type	GISAID	Wild type	X	X	X
L452R, T478K, E484A	Wild type	GISAID	Wild type	X	X	X
G339D, R346K, S371L, S373P, S375F, K417N, N440K, G446S, S477N, T478K, E484A, Q493R, G496S, Q498R, N501Y, Y505H	Wild type	GISAID	Wild type	X	X	X
L452R	Wild type	GISAID	Wild type	X	X	X
L452R, E484Q	Wild type	GISAID	Wild type	X	X	X
N440K, E484K	Wild type	GISAID	Wild type	X	X	X
L452R, T478K, E484Q	Wild type	GISAID	Wild type	X	X	X
E484K, S494P	Wild type	GISAID	Wild type	X	X	X
L452R, S477G, T478K	Wild type	GISAID	Wild type	X	X	X
K444N, L452R, T478K	Wild type	GISAID	Wild type	X	X	X
V445A, E484K	Wild type	GISAID	Wild type	X	X	X
Q414H, L452R, T478K	Wild type	GISAID	Wild type	X	X	X
V367F	Wild type	GISAID	Wild type	X	X	X
G446V, L452R, T478K	Wild type	GISAID	Wild type	X	X	X
V362F, L452R, T478K	Wild type	GISAID	Wild type	X	X	X
L452R, L455F, T478K	Wild type	GISAID	Wild type	X	X	X
R346K, V483F, E484K, N501Y	Wild type	GISAID	Wild type	X	X	X
A372P, K417T, E484K, N501Y	Wild type	GISAID	Wild type	X	X	X
L452R, T478K, E484K, N501Y	Wild type	GISAID	Wild type	X	X	X
R346K, E484K, N501Y, A522V	Wild type	GISAID	Wild type	X	X	X
N354S, K417T, E484K, N501Y	Wild type	GISAID	Wild type	X	X	X
P384L, Y449H, E484K, N501Y	Wild type	GISAID	Wild type	X	X	X
G339D, R346K, E484K, N501Y	Wild type	GISAID	Wild type	X	X	X
R346K, E484K, N501Y, A520S	Wild type	GISAID	Wild type	X	X	X
A352S, G446S, L452R, T478K	Wild type	GISAID	Wild type	X	X	X
R346K, P384L, E484K, N501Y	Wild type	GISAID	Wild type	X	X	X
Y449H, T478K, E484K, N501Y	Wild type	GISAID	Wild type	X	X	X
K417N, E484K, N501Y, A522S	Wild type	GISAID	Wild type	X	X	X
K417T, A475S, E484K, N501Y	Wild type	GISAID	Wild type	X	X	X
R346K, K444N, E484K, N501Y	Wild type	GISAID	Wild type	X	X	X
R346K, K417Q, E484K, N501Y	Wild type	GISAID	Wild type	X	X	X
G339S, R346K, E484K, N501Y	Wild type	GISAID	Wild type	X	X	X
Y449H, N460K, G485V, N501Y	Wild type	GISAID	Wild type	X	X	X
K417T, E484K, S494P, N501Y	Wild type	GISAID	Wild type	X	X	X
K417N, E484K, N501Y, A522V	Wild type	GISAID	Wild type	X	X	X
K444R, L452R, S477N, T478K	Wild type	GISAID	Wild type	X	X	X
L452R, S477I, T478K, P499R	Wild type	GISAID	Wild type	X	X	X
K417N, T478R, E484K, N501Y	Wild type	GISAID	Wild type	X	X	X
R346K, Y449N, E484K, N501Y	Wild type	GISAID	Wild type	X	X	X
F374Y, K417T, E484K, N501Y	Wild type	GISAID	Wild type	X	X	X
A344S, L452R, T478K, E484Q	Wild type	GISAID	Wild type	X	X	X
G413R, K417T, E484K, N501Y	Wild type	GISAID	Wild type	X	X	X
K417T, E484K, N501Y, P521S	Wild type	GISAID	Wild type	X	X	X
P337S, K417T, E484K, N501Y	Wild type	GISAID	Wild type	X	X	X
L452R, S477I, T478K, V483F	Wild type	GISAID	Wild type	X	X	X
P384L, L452R, T478K, E484Q	Wild type	GISAID	Wild type	X	X	X
K417T, E484K, G496S, N501Y	Wild type	GISAID	Wild type	X	X	X
L452R, T478K, V483F, Q493E	Wild type	GISAID	Wild type	X	X	X
K417T, S477I, E484K, N501Y	Wild type	GISAID	Wild type	X	X	X
T385I, G446S, L452R, T478K	Wild type	GISAID	Wild type	X	X	X
K417N, N450D, E484K, N501Y	Wild type	GISAID	Wild type	X	X	X
K417T, E484K, Q493L, N501Y	Wild type	GISAID	Wild type	X	X	X
R408I, K417T, E484K, N501Y	Wild type	GISAID	Wild type	X	X	X
K417T, E484K, N501Y, A522V	Wild type	GISAID	Wild type	X	X	X
T385I, L452R, T478K, E484A	Wild type	GISAID	Wild type	X	X	X
E340D, K417T, E484K, N501Y	Wild type	GISAID	Wild type	X	X	X
K444R, G446V, L452R, T478K	Wild type	GISAID	Wild type	X	X	X
A348S, L452R, S477I, T478K	Wild type	GISAID	Wild type	X	X	X
A372S, L452R, T478K	Wild type	GISAID	Wild type	X	X	X
V382L, K417N, E484K, N501Y	Wild type	GISAID	Wild type	X	X	X
K417T, K444R, E484K, N501Y	Wild type	GISAID	Wild type	X	X	X
R346I, K417T, E484K, N501Y	Wild type	GISAID	Wild type	X	X	X
K417T, K458N, E484K, N501Y	Wild type	GISAID	Wild type	X	X	X
K417T, P479S, E484K, N501Y	Wild type	GISAID	Wild type	X	X	X
K417T, D427E, E484K, N501Y	Wild type	GISAID	Wild type	X	X	X
K417N, T478K, E484K, N501Y	Wild type	GISAID	Wild type	X	X	X
K417T, T478I, E484K, N501Y	Wild type	GISAID	Wild type	X	X	X
K417N, S477I, E484K, N501Y	Wild type	GISAID	Wild type	X	X	X
K417T, S477N, E484K, N501Y	Wild type	GISAID	Wild type	X	X	X
K417T, E484K, N501Y, T523N	Wild type	GISAID	Wild type	X	X	X
K417T, E484K, N501Y, L517F	Wild type	GISAID	Wild type	X	X	X
K417N, E484K, N501Y, E516Q	Wild type	GISAID	Wild type	X	X	X
K417T, D427N, E484K, N501Y	Wild type	GISAID	Wild type	X	X	X
L452R, S477I, T478K, N501T	Wild type	GISAID	Wild type	X	X	X
A411S, L452R, T478K, A522V	Wild type	GISAID	Wild type	X	X	X
Q414K, G446D, L452R, T478K	Wild type	GISAID	Wild type	X	X	X
G339D, S371L, S373P, S375F	Wild type	GISAID	Wild type	X	X	X
K417T, K444M, E484K, N501Y	Wild type	GISAID	Wild type	X	X	X
L452R, T478K, S494P, G504S	Wild type	GISAID	Wild type	X	X	X
S349P, L452R, T478K, E484V	Wild type	GISAID	Wild type	X	X	X
G446V, L452R, S477N, T478K	Wild type	GISAID	Wild type	X	X	X
G339D, E340K, L452R, T478K	Wild type	GISAID	Wild type	X	X	X
A372V, K417T, E484K, N501Y	Wild type	GISAID	Wild type	X	X	X
K417T, S477R, E484K, N501Y	Wild type	GISAID	Wild type	X	X	X
L452R, T478K, P479S, V483F	Wild type	GISAID	Wild type	X	X	X
G446S, L452R, T478K, A520S	Wild type	GISAID	Wild type	X	X	X
R408S, L452R, T478K, L517F	Wild type	GISAID	Wild type	X	X	X
L452R, T478K, V511I	Wild type	GISAID	Wild type	X	X	X
K417T, D427H, E484K, N501Y	Wild type	GISAID	Wild type	X	X	X
A344T, K417T, E484K, N501Y	Wild type	GISAID	Wild type	X	X	X
K356E, V367F, L452R, T478K	Wild type	GISAID	Wild type	X	X	X
K417T, D428H, E484K, N501Y	Wild type	GISAID	Wild type	X	X	X
T385I, K417T, E484K, N501Y	Wild type	GISAID	Wild type	X	X	X
L452R, S459F, T478K, A522V	Wild type	GISAID	Wild type	X	X	X
K444M, L452R, T478K, E484Q	Wild type	GISAID	Wild type	X	X	X
K417N, E484K, N501Y, S514F	Wild type	GISAID	Wild type	X	X	X
Q409E, L452R, T478K, A522S	Wild type	GISAID	Wild type	X	X	X
K356R, K417T, E484K, N501Y	Wild type	GISAID	Wild type	X	X	X
K417T, T430I, E484K, N501Y	Wild type	GISAID	Wild type	X	X	X
A411S, L452R, T478K	Wild type	GISAID	Wild type	X	X	X
A372V, L452R, T478K, E484K	Wild type	GISAID	Wild type	X	X	X
L452R, L461I, E465D, T478K	Wild type	GISAID	Wild type	X	X	X
R346K, L452R, T478R, E484Q	Wild type	GISAID	Wild type	X	X	X
S373L, K417N, E484K, N501Y	Wild type	GISAID	Wild type	X	X	X
L452R, T478K, A520S, A522V	Wild type	GISAID	Wild type	X	X	X
G446V, L452R, S477I, T478K	Wild type	GISAID	Wild type	X	X	X
S371A, K417T, E484K, N501Y	Wild type	GISAID	Wild type	X	X	X
Y369H, K417T, E484K, N501Y	Wild type	GISAID	Wild type	X	X	X
N440K, L452R, T478K, F490L	Wild type	GISAID	Wild type	X	X	X
K417N, E484K, N501Y, A520S	Wild type	GISAID	Wild type	X	X	X
S373L, K417T, E484K, N501Y	Wild type	GISAID	Wild type	X	X	X
K417M, G446V, E484Q, N501Y	Wild type	GISAID	Wild type	X	X	X
V382L, L452R, T478K	Wild type	GISAID	Wild type	X	X	X
V367F, K417N, E484K, N501Y	Wild type	GISAID	Wild type	X	X	X
L452R, T478K, E484Q, F490L	Wild type	GISAID	Wild type	X	X	X
A344S, K417T, E484K, N501Y	Wild type	GISAID	Wild type	X	X	X
R408S, K417T, E484K, N501Y	Wild type	GISAID	Wild type	X	X	X
V362F, L452R, T478K, A522V	Wild type	GISAID	Wild type	X	X	X
G339S, K417T, E484K, N501Y	Wild type	GISAID	Wild type	X	X	X
L390F, T393S, L452R, T478K	Wild type	GISAID	Wild type	X	X	X
L452R, S477I, T478K, S494P	Wild type	GISAID	Wild type	X	X	X
A352V, K417T, E484K, N501Y	Wild type	GISAID	Wild type	X	X	X
K417T, D427Y, E484K, N501Y	Wild type	GISAID	Wild type	X	X	X
V367L, L452R, T478K, A520S	Wild type	GISAID	Wild type	X	X	X
N440K, L452R, T478K, E484K	Wild type	GISAID	Wild type	X	X	X
A352V, L452R, T478K, E484Q	Wild type	GISAID	Wild type	X	X	X
K417T, K462R, E484K, N501Y	Wild type	GISAID	Wild type	X	X	X
G446V, L452R, T478K, N501T	Wild type	GISAID	Wild type	X	X	X
K378N, K417T, E484K, N501Y	Wild type	GISAID	Wild type	X	X	X
A411S, L452R, S477I, T478K	Wild type	GISAID	Wild type	X	X	X
K417T, G446V, E484K, N501Y	Wild type	GISAID	Wild type	X	X	X
K417T, V483F, E484K, N501Y	Wild type	GISAID	Wild type	X	X	X
K417T, E484K, N501Y, A522S	Wild type	GISAID	Wild type	X	X	X
K417T, Y449S, E484K, N501Y	Wild type	GISAID	Wild type	X	X	X
K417T, T470I, E484K, N501Y	Wild type	GISAID	Wild type	X	X	X
V367F, L452R, T478K, V511L	Wild type	GISAID	Wild type	X	X	X
L452R, T470I, T478K	Wild type	GISAID	Wild type	X	X	X
V367H, L452R, T478K, Y508H	Wild type	GISAID	Wild type	X	X	X
G446V, L452R, G476D, T478K	Wild type	GISAID	Wild type	X	X	X
K417T, E484K, N501Y, Y505H	Wild type	GISAID	Wild type	X	X	X
G339D, L452R, T478K, E484Q	Wild type	GISAID	Wild type	X	X	X
K417T, E484K, N501Y, A520S	Wild type	GISAID	Wild type	X	X	X
R346K, L452R, L455F, N501Y	Wild type	GISAID	Wild type	X	X	X
A419S, L452R, T478K, N481S	Wild type	GISAID	Wild type	X	X	X
K417T, L452R, E484K, N501Y	Wild type	GISAID	Wild type	X	X	X
L452R, S477N, T478K, E484Q	Wild type	GISAID	Wild type	X	X	X
R346S, L452R, T470I, T478K	Wild type	GISAID	Wild type	X	X	X
K444R, L452R, T478K, F490S	Wild type	GISAID	Wild type	X	X	X
T376I, L452R, S477I, T478K	Wild type	GISAID	Wild type	X	X	X
K417T, V445A, E484K, N501Y	Wild type	GISAID	Wild type	X	X	X
A348T, K417T, E484K, N501Y	Wild type	GISAID	Wild type	X	X	X
V382L, L452R, T478K, P479L	Wild type	GISAID	Wild type	X	X	X
K417T, D428Y, E484K, N501Y	Wild type	GISAID	Wild type	X	X	X
K417T, E484K, N501Y, Y508H	Wild type	GISAID	Wild type	X	X	X
L452R, K462R, T478K, E484Q	Wild type	GISAID	Wild type	X	X	X
L452R, Y453F, S459F, T478K	Wild type	GISAID	Wild type	X	X	X
A372T, L452R, T478K, L517F	Wild type	GISAID	Wild type	X	X	X
P384S, L452R, T478K	Wild type	GISAID	Wild type	X	X	X
K417T, E484K, N501Y, A522P	Wild type	GISAID	Wild type	X	X	X
K417N, V433I, L452R, T478K	Wild type	GISAID	Wild type	X	X	X
T376I, K417T, E484K, N501Y	Wild type	GISAID	Wild type	X	X	X
S373P, K417T, E484K, N501Y	Wild type	GISAID	Wild type	X	X	X
K356R, L452R, T478K, N481Y	Wild type	GISAID	Wild type	X	X	X
N334K, K417T, E484K, N501Y	Wild type	GISAID	Wild type	X	X	X
R346K, K417N, L452R, T478K	Wild type	GISAID	Wild type	X	X	X
P384S, K417T, E484K, N501Y	Wild type	GISAID	Wild type	X	X	X
Q414K, G446V, L452R, T478K	Wild type	GISAID	Wild type	X	X	X
K417T, G476S, E484K, N501Y	Wild type	GISAID	Wild type	X	X	X
L452R, S477N, T478K	Wild type	GISAID	Wild type	X	X	X
V367L, G446V, L452R, T478K	Wild type	GISAID	Wild type	X	X	X
K417T, E484K, N501Y, V503F	Wild type	GISAID	Wild type	X	X	X
R403K, K417T, E484K, N501Y	Wild type	GISAID	Wild type	X	X	X
K417T, Y449H, E484K, N501Y	Wild type	GISAID	Wild type	X	X	X
K417T, P479L, E484K, N501Y	Wild type	GISAID	Wild type	X	X	X
K417T, E484K, F490Y, N501Y	Wild type	GISAID	Wild type	X	X	X
N354K, L452R, T478K	Wild type	GISAID	Wild type	X	X	X
L452R, P463S, T478K, E484Q	Wild type	GISAID	Wild type	X	X	X
V362I, K417T, E484K, N501Y	Wild type	GISAID	Wild type	X	X	X
L452R, T478K, Q493E, A522S	Wild type	GISAID	Wild type	X	X	X
D427Y, L452R, S459F, T478K	Wild type	GISAID	Wild type	X	X	X
L335F, L452R, L455F, T478K	Wild type	GISAID	Wild type	X	X	X
K417T, Y453F, E484K, N501Y	Wild type	GISAID	Wild type	X	X	X
A352D, K417T, E484K, N501Y	Wild type	GISAID	Wild type	X	X	X
G404C, L452R, T478K, Y508C	Wild type	GISAID	Wild type	X	X	X
L452R, T478K, V483A, S494P	Wild type	GISAID	Wild type	X	X	X
L452R, T470I, T478K, P479S	Wild type	GISAID	Wild type	X	X	X
A344S, L452R, T478K, P479H	Wild type	GISAID	Wild type	X	X	X
L452R, T478K, P479S, A520S	Wild type	GISAID	Wild type	X	X	X
L452R, Y453F, T478K, P499R	Wild type	GISAID	Wild type	X	X	X
G446V, L452R, T478K, E484Q	Wild type	GISAID	Wild type	X	X	X
P384L, K417T, E484K, N501Y	Wild type	GISAID	Wild type	X	X	X
T376I, L452R, T478K	Wild type	GISAID	Wild type	X	X	X
A344S, L452R, T478K, S494P	Wild type	GISAID	Wild type	X	X	X
K444R, L452Q, F490S, P521R	Wild type	GISAID	Wild type	X	X	X
W353F, K417N, L452R, T478K	Wild type	GISAID	Wild type	X	X	X
L452R, K458N, T478K	Wild type	GISAID	Wild type	X	X	X
K417T, T478K, E484K, N501Y	Wild type	GISAID	Wild type	X	X	X
K417N, G446V, L452R, T478K	Wild type	GISAID	Wild type	X	X	X
A352S, K417T, E484K, N501Y	Wild type	GISAID	Wild type	X	X	X
A348S, G446V, L452R, T478K	Wild type	GISAID	Wild type	X	X	X
D389E, K417T, E484K, N501Y	Wild type	GISAID	Wild type	X	X	X
R346G, L452R, S477I, T478K	Wild type	GISAID	Wild type	X	X	X
R346K, L452R, T478K, V503F	Wild type	GISAID	Wild type	X	X	X
K417T, E484K, N501Y, V503L	Wild type	GISAID	Wild type	X	X	X
S373L, G446V, L452R, T478K	Wild type	GISAID	Wild type	X	X	X
K356N, K417N, L452R, T478K	Wild type	GISAID	Wild type	X	X	X
G446V, L452R, T478K, A522V	Wild type	GISAID	Wild type	X	X	X
R346S, L452R, G476S, T478K	Wild type	GISAID	Wild type	X	X	X
L452R, T478K, P479S, P499R	Wild type	GISAID	Wild type	X	X	X
K417N, L452R, T478K, P479L	Wild type	GISAID	Wild type	X	X	X
A348S, S359N, L452R, T478K	Wild type	GISAID	Wild type	X	X	X
N440K, G446V, L452R, T478K	Wild type	GISAID	Wild type	X	X	X
K356R, L452R, T478K, A520S	Wild type	GISAID	Wild type	X	X	X
K417T, G446S, E484K, N501Y	Wild type	GISAID	Wild type	X	X	X
K417T, P463S, E484K, N501Y	Wild type	GISAID	Wild type	X	X	X
K417N, L452R, T478K, E484Q	Wild type	GISAID	Wild type	X	X	X
T430I, G446V, L452R, T478K	Wild type	GISAID	Wild type	X	X	X
L452R, T478K, E484Q, E516Q	Wild type	GISAID	Wild type	X	X	X
K356R, L452R, S477G, T478K	Wild type	GISAID	Wild type	X	X	X
K417T, L455F, E484K, N501Y	Wild type	GISAID	Wild type	X	X	X
K444N, L452R, T478K, E484Q	Wild type	GISAID	Wild type	X	X	X
K417T, E484K, N501Y, L517I	Wild type	GISAID	Wild type	X	X	X
K417T, F456L, E484K, N501Y	Wild type	GISAID	Wild type	X	X	X
R408I, L452R, L455F, T478K	Wild type	GISAID	Wild type	X	X	X
R346K, L452R, T478K	Wild type	GISAID	Wild type	X	X	X
L390F, L452R, T478K, L517F	Wild type	GISAID	Wild type	X	X	X
K417T, E471Q, E484K, N501Y	Wild type	GISAID	Wild type	X	X	X
R408S, L452R, T478K, E484K	Wild type	GISAID	Wild type	X	X	X
L452R, N460S, T478K	Wild type	GISAID	Wild type	X	X	X
L452R, T478K, L517V, H519L	Wild type	GISAID	Wild type	X	X	X
I434V, L452R, S477I, T478K	Wild type	GISAID	Wild type	X	X	X
G339S, A352V, L452R, T478K	Wild type	GISAID	Wild type	X	X	X
Q414R, L452R, L455F, T478K	Wild type	GISAID	Wild type	X	X	X
G339S, Q414R, L452R, T478K	Wild type	GISAID	Wild type	X	X	X
T376I, G446V, L452R, T478K	Wild type	GISAID	Wild type	X	X	X
V367F, G413W, L452R, T478K	Wild type	GISAID	Wild type	X	X	X
L452R, L455F, T478K, A522S	Wild type	GISAID	Wild type	X	X	X
G446V, L452R, L455F, T478K	Wild type	GISAID	Wild type	X	X	X
G446V, L452R, T478K, F486S	Wild type	GISAID	Wild type	X	X	X
L452R, T478K, N501I, G502W, V503C, G504W	Wild type	GISAID	Wild type	X	X	X
L452R, T478K, N501K, G502W, V503C, G504C	Wild type	GISAID	Wild type	X	X	X
L452R, T478K, E484K, F490S, N501Y, T523N	Wild type	GISAID	Wild type	X	X	X
G339D, Q493R, G496S, Q498R, N501Y	Wild type	GISAID	Wild type	X	X	X
R346K, K417N, E484K, Q498R, N501Y	Wild type	GISAID	Wild type	X	X	X
G339D, S371L, Q493R, G496S, Q498R, N501Y, Y505H	Wild type	GISAID	Wild type	X	X	X
P384S, L452M, E484K, G496S, N501Y	Wild type	GISAID	Wild type	X	X	X
K444E, Y449H, N460K, G485V, N501Y	Wild type	GISAID	Wild type	X	X	X
R346K, Q409E, Y449N, E484K, N501Y	Wild type	GISAID	Wild type	X	X	X
K444E, Y449H, Y453F, N460K, G485V, N501Y	Wild type	GISAID	Wild type	X	X	X
G339D, E484A, Q493R, G496S, Q498R, N501Y, Y505H	Wild type	GISAID	Wild type	X	X	X
G446S, L452R, T478K, E484A, Q498R, N501Y	Wild type	GISAID	Wild type	X	X	X
G446V, L452R, Y453F, S477I, T478K	Wild type	GISAID	Wild type	X	X	X
L452R, S477I, T478K, N501T, G502E, V503Y, G504S	Wild type	GISAID	Wild type	X	X	X
G446V, Y449H, N460K, G485V, N501Y	Wild type	GISAID	Wild type	X	X	X
L452R, T478K, E484K, F497S, N501Y	Wild type	GISAID	Wild type	X	X	X
V445A, Y449H, N460K, E484K, G485V, N501Y	Wild type	GISAID	Wild type	X	X	X
K417T, N439K, E484K, Q498R, N501Y	Wild type	GISAID	Wild type	X	X	X
R346K, K417N, E484K, S494P, N501Y	Wild type	GISAID	Wild type	X	X	X
R346K, L452R, T478K, E484K, N501Y	Wild type	GISAID	Wild type	X	X	X
R346K, D364N, S371F, E484K, N501Y	Wild type	GISAID	Wild type	X	X	X
G339D, S371L, S373P, S375F, N440K, G446S, S477N	Wild type	GISAID	Wild type	X	X	X
L452R, T478K, N501T, G502E, V503C, G504K	Wild type	GISAID	Wild type	X	X	X
K444R, L452R, T478K, F490S, N501Y	Wild type	GISAID	Wild type	X	X	X
N440D, E484K, S494P, N501T, A522S	Wild type	GISAID	Wild type	X	X	X
N440K, T478K, E484K, Q493E, N501Y	Wild type	GISAID	Wild type	X	X	X
G446R, L452R, Y453F, T478K, Q493E	Wild type	GISAID	Wild type	X	X	X
E406Q, K417T, T470N, E484K, N501Y	Wild type	GISAID	Wild type	X	X	X
G339D, S477N, T478K, G496S, N501Y, Y505H	Wild type	GISAID	Wild type	X	X	X
N440D, T478K, Q493K, S494P, N501Y	Wild type	GISAID	Wild type	X	X	X
K444N, V445D, G446S, A475T, G476Y, S477R	Wild type	GISAID	Wild type	X	X	X
K444T, L452R, G476S, T478K, E484Q	Wild type	GISAID	Wild type	X	X	X
R346K, Y449H, A475V, T478K, E484K, N501Y	Wild type	GISAID	Wild type	X	X	X
T478K, E484A, F486I, S494P, N501Y	Wild type	GISAID	Wild type	X	X	X
L452R, T478K, N501T, G502E, V503S, G504N	Wild type	GISAID	Wild type	X	X	X
N440Y, L441S, D442L, K444F, V445F	Wild type	GISAID	Wild type	X	X	X
K417N, N501Y	Wild type	GISAID	Wild type	X	X	X
G446V, L452Q, Y453F, T478K, E484Q	Wild type	GISAID	Wild type	X	X	X
G339D, R346K, S371L, S373P, S375F, G446S	Wild type	GISAID	Wild type	X	X	X
F342L, W353R	Wild type	GISAID	Wild type	X	X	X
D405G, K417T, Y449S, E484K, N501Y	Wild type	GISAID	Wild type	X	X	X
L452R, T478K, N501T, G502E, V503Y, G504C	Wild type	GISAID	Wild type	X	X	X
R346K, V367F, N450S, E484K, N501Y	Wild type	GISAID	Wild type	X	X	X
K417N, E484K, N501Y, L517F, A522S	Wild type	GISAID	Wild type	X	X	X
P384L, K417N, E484K, N501Y, L517F	Wild type	GISAID	Wild type	X	X	X
N440F, L441I, D442V, S443F, K444I, V445G, L517P	Wild type	GISAID	Wild type	X	X	X
N439T, L441V, D442F, K444N, V445F	Wild type	GISAID	Wild type	X	X	X
A348S, K417N, E484K, N501Y	Wild type	GISAID	Wild type	X	X	X
Q493R, G496S, Q498R, N501Y, Y505H	Wild type	GISAID	Wild type	X	X	X
G339D, R346K, S371L, S373P, S375F, K417N, G446S	Wild type	GISAID	Wild type	X	X	X
L452R, T478K, R509K, V510E, C525W	Wild type	GISAID	Wild type	X	X	X
L452R, T478K, G496S, P507T, L513I	Wild type	GISAID	Wild type	X	X	X
G446V, L452R, Y453F, G476S, T478K	Wild type	GISAID	Wild type	X	X	X
G446V, L452R, G476S, T478K, Q493H	Wild type	GISAID	Wild type	X	X	X
K417T, D427N, E471Q, E484K, N501Y	Wild type	GISAID	Wild type	X	X	X
G339D, R346K, S373P, Q493R, N501Y	Wild type	GISAID	Wild type	X	X	X
P337H, F338I, A348V, V350I, D364V, S383F, N501T	Wild type	GISAID	Wild type	X	X	X
L452M, T470P, Q474K, N481K, F490C, L492S, N501Y	Wild type	GISAID	Wild type	X	X	X
N440K, G446S, S477N, T478K, E484A	Wild type	GISAID	Wild type	X	X	X
G339D, S371L, S373P, S375F, N440K, G446S	Wild type	GISAID	Wild type	X	X	X
R346K, G404A, K417N, E484K, N501Y	Wild type	GISAID	Wild type	X	X	X
P384L, N440K, Y453F, N460K, A475V, E484K	Wild type	GISAID	Wild type	X	X	X
L452R, T478K, Q493R, G496S, Q498R, N501Y, Y505H	Wild type	GISAID	Wild type	X	X	X
R346K, R408S, Y449H, E484K, N501Y	Wild type	GISAID	Wild type	X	X	X
K417N, N440K, G446S, S477N, T478K, E484A	Wild type	GISAID	Wild type	X	X	X
G339D, K417N, S477N, T478K, G496S	Wild type	GISAID	Wild type	X	X	X
A352S, R408K, E484K, F490L, S494P	Wild type	GISAID	Wild type	X	X	X
R403K, L452Q, T478K, E484K, F497S, P499R	Wild type	GISAID	Wild type	X	X	X
R346T, K417N, V483F, E484K, N501Y	Wild type	GISAID	Wild type	X	X	X
L452R, S477N, T478K, C480G, E484K	Wild type	GISAID	Wild type	X	X	X
K417N, T470I, E484K, F490S, N501Y	Wild type	GISAID	Wild type	X	X	X
V367F, V382L, L452R, T478K	Wild type	GISAID	Wild type	X	X	X
G339D, N440K, G446S, S477N, T478K, E484A	Wild type	GISAID	Wild type	X	X	X
P384L, K417T, E484K, N501Y, A520S	Wild type	GISAID	Wild type	X	X	X
R357I, A372T, A475V, T478K, E484K	Wild type	GISAID	Wild type	X	X	X
E406Q, G446V, L452R, T478K, E484Q	Wild type	GISAID	Wild type	X	X	X
D405G, K417T, E484K, F490L, Q498R, N501Y	Wild type	GISAID	Wild type	X	X	X
L452R, T478K, E484K, F486I, T500I, N501Y	Wild type	GISAID	Wild type	X	X	X
R346K, K417N, L452R, E484K, N501Y	Wild type	GISAID	Wild type	X	X	X
G339D, L452R, T478K, C488W	Wild type	GISAID	Wild type	X	X	X
D442V, S443L, K444F, V445C, E484Q	Wild type	GISAID	Wild type	X	X	X
S371P, S375F, K417N, G446S, T478K, G496S, Y505H	Wild type	GISAID	Wild type	X	X	X
R346K, K417N, K444R, E484K, N501Y	Wild type	GISAID	Wild type	X	X	X
N439I, N440Y, L441Y, D442I, S443V, K444F, V445S	Wild type	GISAID	Wild type	X	X	X
S359N, S383T, D398N, K444N, S459T, Q474H	Wild type	GISAID	Wild type	X	X	X
G339D, L452R, T478K, G485R, C488W	Wild type	GISAID	Wild type	X	X	X
S371L, S373P, S375F, L452R, T478K	Wild type	GISAID	Wild type	X	X	X
A352S, K417T, L452R, E484K, N501Y	Wild type	GISAID	Wild type	X	X	X
G339D, R346K, N440K, G446S, S477N	Wild type	GISAID	Wild type	X	X	X
Y449H, N460K, I472F, G485V, N501Y	Wild type	GISAID	Wild type	X	X	X
L452R, L455F, T478K, E484Q, N501Y	Wild type	GISAID	Wild type	X	X	X
G339D, G446S, S477N, T478K, E484A, Q493R	Wild type	GISAID	Wild type	X	X	X
L335S, N354D, A411S, L452R, T478K	Wild type	GISAID	Wild type	X	X	X
L452R, T478K, N501T, G502E, V503S	Wild type	GISAID	Wild type	X	X	X
L452R, T478K, G485D, L492I, V503G	Wild type	GISAID	Wild type	X	X	X
G339D, S371L, S373P, K417N, N440K, G446S, T478K	Wild type	GISAID	Wild type	X	X	X
K444N, L452R, S477I, T478K, Q493E	Wild type	GISAID	Wild type	X	X	X
V367F, P384L, K417N, E484K, N501Y	Wild type	GISAID	Wild type	X	X	X
G339D, S371L, S373P, S375F, K417N	Wild type	GISAID	Wild type	X	X	X
G339D, R346K, G446S, S477N, T478K, E484A, Y505H	Wild type	GISAID	Wild type	X	X	X
R346K, D427H, Y449N, E484K, N501Y	Wild type	GISAID	Wild type	X	X	X
K417T, I434V, E484K, N501Y	Wild type	GISAID	Wild type	X	X	X
K417T, D427N, E484K, N501Y, A520S	Wild type	GISAID	Wild type	X	X	X
P337S, N354P, S359G, A411S, L452R, T478K	Wild type	GISAID	Wild type	X	X	X
G339D, R346K, S371L, S373P, S375F, N440K	Wild type	GISAID	Wild type	X	X	X
K417T, D427N, P463S, E484K, N501Y	Wild type	GISAID	Wild type	X	X	X
K424R, V445A, L452R, L455S, F464C, T478K	Wild type	GISAID	Wild type	X	X	X
R346S, N394S, Y449N, E484K, F490S, N501Y	Wild type	GISAID	Wild type	X	X	X
S371P, S477N, T478K, G496S, Y505H	Wild type	GISAID	Wild type	X	X	X
G339D, S371L, S373P, S375F, G446S	Wild type	GISAID	Wild type	X	X	X
G446V, L452R, S477I, T478K, Q493K	Wild type	GISAID	Wild type	X	X	X
K417T, A475V, E484K, N501Y	Wild type	GISAID	Wild type	X	X	X
I434V, K444N, L452R, G476S, T478K, F490S	Wild type	GISAID	Wild type	X	X	X
G431D, L452R, T478K	Wild type	GISAID	Wild type	X	X	X
W353L, S366F, I402T, L452R, T478K	Wild type	GISAID	Wild type	X	X	X
N440K, L441H, D442V, S443F, K444L, V445D	Wild type	GISAID	Wild type	X	X	X
R346K, Y449N, G476S, E484K, N501Y	Wild type	GISAID	Wild type	X	X	X
N439I, N440I, L441Y, D442V, S443C, K444N, E484Q	Wild type	GISAID	Wild type	X	X	X
L452R, T478K, N501T, G502R, V503T, G504Q	Wild type	GISAID	Wild type	X	X	X
K417T, E484K, F490Y, N501Y, L517F	Wild type	GISAID	Wild type	X	X	X
N439K, N440F, L441N, D442F, S443F, K444L, V445D	Wild type	GISAID	Wild type	X	X	X
R346I, L452R, T478K, E484Q, P499R	Wild type	GISAID	Wild type	X	X	X
G339D, S371L, S373P, S375F, L452R, T478K	Wild type	GISAID	Wild type	X	X	X
V350G, K356N, Y365N, S373A, Y380N	Wild type	GISAID	Wild type	X	X	X
L452R, T478K, E484Q, E516Q, A522V	Wild type	GISAID	Wild type	X	X	X
S371P, K417N, S477N, T478K, E484A, G496S	Wild type	GISAID	Wild type	X	X	X
G339D, R346K, S371L, S373P, S375F, L452R, T478K	Wild type	GISAID	Wild type	X	X	X
N440T, L441R, D442Y, S443F, V445A	Wild type	GISAID	Wild type	X	X	X
G446V, L452R, Y453F, T478K, Q493E	Wild type	GISAID	Wild type	X	X	X
K417T, D427N, V483F, E484K, N501Y	Wild type	GISAID	Wild type	X	X	X
G446V, L452R, T478K, E484Q, N501T	Wild type	GISAID	Wild type	X	X	X
L452R, T478K, R509K, V511I, V512R	Wild type	GISAID	Wild type	X	X	X
L425F, P426C, D427C, D428R, F429L, T430M	Wild type	GISAID	Wild type	X	X	X
G339D, N440K, G446S, S477N, T478K, E484A, Q493R	Wild type	GISAID	Wild type	X	X	X
N354D, K417T, S477N, E484K, Q493K, N501T	Wild type	GISAID	Wild type	X	X	X
L452R, T478K, V503G, V511I, A522T	Wild type	GISAID	Wild type	X	X	X
V445A, L452R, G476D, S477G, T478K	Wild type	GISAID	Wild type	X	X	X
G339D, S371L, S373P, S375F, K417N, L452R, T478K	Wild type	GISAID	Wild type	X	X	X
A348S, K417T, E484K, N501Y	Wild type	GISAID	Wild type	X	X	X
V367F, L452R, T478K	Wild type	GISAID	Wild type	X	X	X
A372V, P384S, K417T, E484K, N501Y	Wild type	GISAID	Wild type	X	X	X
L452R, T478K, N501T, G502E, V503F	Wild type	GISAID	Wild type	X	X	X
V367L, V382L, L452R, T478K, N501S	Wild type	GISAID	Wild type	X	X	X
K444N, L452R, Y453F, T478K, Y489H	Wild type	GISAID	Wild type	X	X	X
I402N, R403P, G404H, D405E, N501Y	Wild type	GISAID	Wild type	X	X	X
G339D, S371L, S373P, S375F, N440K	Wild type	GISAID	Wild type	X	X	X
L452R, T478K, A522P, C525W	Wild type	GISAID	Wild type	X	X	X
K417T, D427N, T470I, E484K, N501Y	Wild type	GISAID	Wild type	X	X	X
N439I, L441F, D442E, S443F, K444Y	Wild type	GISAID	Wild type	X	X	X
D427E, L452R, T478K, R509K, V511I	Wild type	GISAID	Wild type	X	X	X
V367L, V382L, L452R, T478K	Wild type	GISAID	Wild type	X	X	X
R408T, A411H, G416R, A419T, C432F, V433G, N439K	Wild type	GISAID	Wild type	X	X	X
P384L, K417N, E484K, N501Y	Wild type	GISAID	Wild type	X	X	X
N354K, E406Q, K417T, V445A, E484K, S494P, N501Y	Wild type	GISAID	Wild type	X	X	X
S383Y, N439K, N501K, V503L, G504E	Wild type	GISAID	Wild type	X	X	X
Y365S, L368Q, S371T, L452R, T478K	Wild type	GISAID	Wild type	X	X	X
L387I, I418N, L425V, C480G, F497L	Wild type	GISAID	Wild type	X	X	X
G446S, L452R, T478K, E484A, F490S, Q493R	Wild type	GISAID	Wild type	X	X	X
V367F, T393A, G446V, L452R, T478K	Wild type	GISAID	Wild type	X	X	X
A344S, L452R, T478K	Wild type	GISAID	Wild type	X	X	X
V445A, L452R, G476D, T478K, Q493E	Wild type	GISAID	Wild type	X	X	X
V382L, V401L, L452R, T478K	Wild type	GISAID	Wild type	X	X	X
G339D, K417N, S477N, T478K, Y505H	Wild type	GISAID	Wild type	X	X	X
G339D, R346K, S371L, S373P, S375F, N440K, G446S	Wild type	GISAID	Wild type	X	X	X
L452R, T478K, P479S, A522V	Wild type	GISAID	Wild type	X	X	X
G339D, K417T, E484K, N501Y	Wild type	GISAID	Wild type	X	X	X
V367F, K417T, E484K, N501Y	Wild type	GISAID	Wild type	X	X	X
T385I, L452R, T478K, E484Q, P499R	Wild type	GISAID	Wild type	X	X	X
G446V, L452R, Y453F, T478K, E484Q, S494L	Wild type	GISAID	Wild type	X	X	X
N440S, D442F, S443Y, K444I, V445Y, L452R	Wild type	GISAID	Wild type	X	X	X
V367L, K417T, E484K, N501Y	Wild type	GISAID	Wild type	X	X	X
L452R, T478K, E484Q, G485V, E516Q	Wild type	GISAID	Wild type	X	X	X
G446V, L452R, Y453H, G476S, T478K	Wild type	GISAID	Wild type	X	X	X
L452R, T478K, G502C, V503A, G504S	Wild type	GISAID	Wild type	X	X	X
G339D, K417N, N440K, G446S, T478K, G496S	Wild type	GISAID	Wild type	X	X	X
K444R, G446V, L452R, T478K, V503G, G504V	Wild type	GISAID	Wild type	X	X	X
K417T, K444N, E484K, N501Y, A522V	Wild type	GISAID	Wild type	X	X	X
V445A, L452R, G476D, T478K, Q493L	Wild type	GISAID	Wild type	X	X	X
L452R, T478K, G502D, V503G, G504D	Wild type	GISAID	Wild type	X	X	X
K444N, L452R, Y453F, G476S, T478K	Wild type	GISAID	Wild type	X	X	X
V367F, K417T, D427Y, E484K, N501Y	Wild type	GISAID	Wild type	X	X	X
E406Q, G446V, L452R, Y453F, T478K	Wild type	GISAID	Wild type	X	X	X
K356R, R357G, N360Y, C361F, N439K	Wild type	GISAID	Wild type	X	X	X
G339D, R346K, S371P, S375F, K417N, N440K, G446S	Wild type	GISAID	Wild type	X	X	X
G339D, S371L, K417N, S477N, T478K, G496S	Wild type	GISAID	Wild type	X	X	X
K417T, K444N, E484K, N501Y	Wild type	GISAID	Wild type	X	X	X
L452R, T478K, E484Q, S494P, Y508H	Wild type	GISAID	Wild type	X	X	X
P384L, K417T, Y449S, E484K, N501Y	Wild type	GISAID	Wild type	X	X	X
N440I, L441I, S443C, K444F, V445I, G446A, G447C	Wild type	GISAID	Wild type	X	X	X
T478K, N501T, G502Y, V503T, G504Q	Wild type	GISAID	Wild type	X	X	X
T393N, R408K, L452R, T478K, Y508N	Wild type	GISAID	Wild type	X	X	X
W436C, E484K, P507Q, A522Q	Wild type	GISAID	Wild type	X	X	X
L452R, R457S, N460K, T478K, E484K	Wild type	GISAID	Wild type	X	X	X
S371F, K417T, E484K, F490S, N501Y	Wild type	GISAID	Wild type	X	X	X
L452Q, A475V, E484K, P499R, N501T	Wild type	GISAID	Wild type	X	X	X
N360D, T393I, R408T, Q409H, D467Y, E484K	Wild type	GISAID	Wild type	X	X	X
G339D, N440K, G446S, S477N, T478K, Y505H	Wild type	GISAID	Wild type	X	X	X
G339D, K417N, N440K, G446S, T478K	Wild type	GISAID	Wild type	X	X	X
L452R, T478K, R509K, V510G	Wild type	GISAID	Wild type	X	X	X
N343K, A344D, K417T, E484K, N501Y	Wild type	GISAID	Wild type	X	X	X
N354I, K356R, I358F, S359C, N360Y, A363S, N439K	Wild type	GISAID	Wild type	X	X	X
G446V, L452R, Y453F, G476D, T478K	Wild type	GISAID	Wild type	X	X	X
G339D, R346K, S371L, S373P, S375F, K417N	Wild type	GISAID	Wild type	X	X	X
G446V, L452R, Y453F, S477N, T478K	Wild type	GISAID	Wild type	X	X	X
E340K, P426L, V433A, T478K	Wild type	GISAID	Wild type	X	X	X
L452R, T478K, R509K	Wild type	GISAID	Wild type	X	X	X
K417T, E484K, N501Y, S514F	Wild type	GISAID	Wild type	X	X	X
G446V, L452R, Y453F, T478K, E484K	Wild type	GISAID	Wild type	X	X	X
G339D, R346K, S371L, S373P, S375F	Wild type	GISAID	Wild type	X	X	X
L335V, S366T, K417N, L452R, T478K, E484Q	Wild type	GISAID	Wild type	X	X	X
G339D, S371F, K417N, S477N, T478K, G496S, Y505H	Wild type	GISAID	Wild type	X	X	X
D427G, G446V, L452R, G476S, T478K, E484Q	Wild type	GISAID	Wild type	X	X	X
G446V, L452R, S477I, T478K, Q493R	Wild type	GISAID	Wild type	X	X	X
G446V, L452R, L455F, F456V, G476S, T478K	Wild type	GISAID	Wild type	X	X	X
V367F, R403K, G446S, N481T, E484K, G485A	Wild type	GISAID	Wild type	X	X	X
I468F, C480W, C488W, V503L, Q506P	Wild type	GISAID	Wild type	X	X	X
S373P, K417T, K444N, E484K, N501Y	Wild type	GISAID	Wild type	X	X	X
N439K, L441E, D442F, S443F, K444F	Wild type	GISAID	Wild type	X	X	X
K417T, D427N, A475S, E484K, N501Y	Wild type	GISAID	Wild type	X	X	X
F342L, D405E, R454K, S459P, N460K	Wild type	GISAID	Wild type	X	X	X
V367F, Y369H, S373L, I434V, E484K	Wild type	GISAID	Wild type	X	X	X
K417T, G446V, L452R, Y453F, S477I, T478K, Y508H	Wild type	GISAID	Wild type	X	X	X
T385I, G446D, L452R, T478K, E484G	Wild type	GISAID	Wild type	X	X	X
V367F, G404S, L452R, T478K, G504Y	Wild type	GISAID	Wild type	X	X	X
I402T, R408K, A411P, L452R, T478K	Wild type	GISAID	Wild type	X	X	X
Y365F, S366P, L368P, Y369S, N370K, S371T	Wild type	GISAID	Wild type	X	X	X
L517P, P521H, A522S	Wild type	GISAID	Wild type	X	X	X
L452R, T478K, G502S, V503C, G504C	Wild type	GISAID	Wild type	X	X	X
L368Q, L452R, E465D, R466K, T478K, G482D	Wild type	GISAID	Wild type	X	X	X
A348S, L452R, T478K, E484Q, P499R	Wild type	GISAID	Wild type	X	X	X
V407I, R408T, G413R, D427N, G431R	Wild type	GISAID	Wild type	X	X	X
L452R, L455F, R466M, T478K, E484K	Wild type	GISAID	Wild type	X	X	X
G339D, N440K, G446S, Q493R, G496S	Wild type	GISAID	Wild type	X	X	X
E340K, E406Q, K444N, L452R, L455F, T478K	Wild type	GISAID	Wild type	X	X	X
R346T, A372T, I402V, Q498H, H519N	Wild type	GISAID	Wild type	X	X	X
G446D, L452R, G476S, T478K, Q493E	Wild type	GISAID	Wild type	X	X	X
L452R, T478K, V503G, V510I, V511I	Wild type	GISAID	Wild type	X	X	X
G339D, R346K, S371L, S373P, S375F, Q493R, G496S	Wild type	GISAID	Wild type	X	X	X
G446S, S477N, T478K, E484A, Q493R, Q498R	Wild type	GISAID	Wild type	X	X	X
G446V, L452R, T478K, E484V, Q498R	Wild type	GISAID	Wild type	X	X	X
G339D, R346K, S371F, S373P, S375F, L452R, T478K	Wild type	GISAID	Wild type	X	X	X
G446V, L452R, S477I, T478K, Q493E	Wild type	GISAID	Wild type	X	X	X
K417M, E484K, Q493R, Q498R, N501Y	Wild type	GISAID	Wild type	X	X	X
K417N, L452R, T478K, E484Q, P499R	Wild type	GISAID	Wild type	X	X	X
V367F, G404V, V407I, L452R, T478K	Wild type	GISAID	Wild type	X	X	X
N440H, L441M, D442I, S443F, K444L	Wild type	GISAID	Wild type	X	X	X
G339D, K417N, S477N, T478K, G496S, Y505H	Wild type	GISAID	Wild type	X	X	X
L452R, T478K, N501I, G502N, V503G, G504D	Wild type	GISAID	Wild type	X	X	X
G446V, L452R, T478K, Q493E, S514F	Wild type	GISAID	Wild type	X	X	X
L452R, T478K, N501K, G502Q, V503C, G504C	Wild type	GISAID	Wild type	X	X	X
V407I, G416R, S438T, L441H, V445D, L452R, T478K	Wild type	GISAID	Wild type	X	X	X
G446V, L452R, L455F, F456V, T478K	Wild type	GISAID	Wild type	X	X	X
D427E, L452R, T478K, Y508N, H519N	Wild type	GISAID	Wild type	X	X	X
G339D, R346K, S371F, S373P, K417N, L452R, T478K	Wild type	GISAID	Wild type	X	X	X
G339S, N354H, K356E, L452R, T478K	Wild type	GISAID	Wild type	X	X	X
G446V, L452R, T478K, E484Q, Y508H	Wild type	GISAID	Wild type	X	X	X
D398E, F400L, V401I, L452R, T478K	Wild type	GISAID	Wild type	X	X	X
N440Y, L441M, D442F, S443F, K444M	Wild type	GISAID	Wild type	X	X	X
G446V, L452R, T478K, V483A, Y508H	Wild type	GISAID	Wild type	X	X	X
Y421N, F429I, L452R, F464I, Y473N, T478K	Wild type	GISAID	Wild type	X	X	X
L452R, T478K, N501K, G502L, V503C	Wild type	GISAID	Wild type	X	X	X
V367F, G446V, L452R, T478K, N501T	Wild type	GISAID	Wild type	X	X	X
L390F, V395F, L452R, T478K	Wild type	GISAID	Wild type	X	X	X
L452R, L455F, T478K, E484K, S494P	Wild type	GISAID	Wild type	X	X	X
K444N, L452R, L455F, T478K, E484V	Wild type	GISAID	Wild type	X	X	X
G446V, L452R, N460I, G476S, T478K	Wild type	GISAID	Wild type	X	X	X
K444N, L452R, L455F, T478K, S494P	Wild type	GISAID	Wild type	X	X	X
L452R, T478K, Q493E, N501I, A522S	Wild type	GISAID	Wild type	X	X	X
V367F, W436Y, G446V, L452R, T478K	Wild type	GISAID	Wild type	X	X	X
L452R, T478K, N501C, G502T, V503T, G504H	Wild type	GISAID	Wild type	X	X	X
L452R, T478K, G502S, V503K, G504L	Wild type	GISAID	Wild type	X	X	X
G446V, L452R, Y453F, T478K, E484Q	Wild type	GISAID	Wild type	X	X	X
L452R, T470N, T478K, L517V, H519L	Wild type	GISAID	Wild type	X	X	X
G339D, S371L, K417N, G446S, T478K, E484A, Y505H	Wild type	GISAID	Wild type	X	X	X
G446V, L452R, L455F, S477I, T478K	Wild type	GISAID	Wild type	X	X	X
N439I, N440R, L441V, D442V, S443F	Wild type	GISAID	Wild type	X	X	X
N448D, R457S, E484D, F486C, N487D, L492V	Wild type	GISAID	Wild type	X	X	X
G446V, L452R, T478K, F486S, Q493L	Wild type	GISAID	Wild type	X	X	X
R346S, P384L, E406Q, L455F, E484K, F490S, G504S	Wild type	GISAID	Wild type	X	X	X
L452R, L455F, T478K, V483F, E484K	Wild type	GISAID	Wild type	X	X	X
E406Q, G446V, L452R, L455F, T478K	Wild type	GISAID	Wild type	X	X	X
K444N, L452R, L455F, S477N, T478K, E484K	Wild type	GISAID	Wild type	X	X	X
K417T, K444R, L455F, E484K, N501Y	Wild type	GISAID	Wild type	X	X	X
L452R, T478K, N501K, G502C, V503E, G504C	Wild type	GISAID	Wild type	X	X	X
G339D, S371L, K417N, G446S, T478K, Y505H	Wild type	GISAID	Wild type	X	X	X
K417N, G446S, S477N, T478K, E484A, Y505H	Wild type	GISAID	Wild type	X	X	X
G446V, L452R, G476D, T478K, E484Q	Wild type	GISAID	Wild type	X	X	X
G446V, L452R, Y453F, G476S, T478K, S494P	Wild type	GISAID	Wild type	X	X	X
A372V, E406Q, G446V, L455F, T478K	Wild type	GISAID	Wild type	X	X	X
K378R, Y380F, G381A, V382L, S477I, G496W, T500I, V512G, L517I, L518V	Wild type	GISAID	Wild type	X	X	X
G339D, S477N, T478K, E484A, Q493R, G496S, Q498R, N501Y	Wild type	GISAID	Wild type	X	X	X
G446S, S477N, T478K, E484A, Q493R, G496S, Q498R, N501Y	Wild type	GISAID	Wild type	X	X	X
G339D, S371L, S373P, S375F, L452R, S477N, T478K, E484V, Q493R, G496S, Q498R, N501Y, Y505H	Wild type	GISAID	Wild type	X	X	X
G339D, S371L, S373P, S375F, N440K, G446S, S477N, T478K, E484A, Q493R, G496S, Q498R, N501Y	Wild type	GISAID	Wild type	X	X	X
G339D, R346K, S371L, S373P, S375F, L452R, S477N, T478K, E484A, Q493R, G496S, Q498R, N501Y, Y505H	Wild type	GISAID	Wild type	X	X	X
G339D, S371L, L452R, S477N, T478K, E484A, Q493R, G496S, Q498R, N501Y, Y505H	Wild type	GISAID	Wild type	X	X	X
S477N, T478K, E484A, Q493R, G496S, Q498R, N501Y, Y505H	Wild type	GISAID	Wild type	X	X	X
G339D, S371L, S373P, S375F, L452R, S477N, T478K, E484A, Q493R, G496S, Q498R, N501Y	Wild type	GISAID	Wild type	X	X	X
G339D, R346K, N440K, G446S, S477N, T478K, E484A, Q493R, G496S, Q498R, N501Y, Y505H	Wild type	GISAID	Wild type	X	X	X
G339D, S371L, S373P, S375F, K417N, N440K, G446S, S477N, T478K, E484A, Q493R	Wild type	GISAID	Wild type	X	X	X
G339D, S371L, S373P, S375F, T415S, L452R, S477N, T478K, E484A, Q493R, G496S, Q498R, N501Y, Y505H	Wild type	GISAID	Wild type	X	X	X
G339D, R346K, S371L, S373P, S375F, N440K, S477N, T478K, E484A, Q493R, G496S, Q498R, N501Y, Y505H	Wild type	GISAID	Wild type	X	X	X
G339D, S371L, S373P, S375F, S477N, T478K, E484A, Q493R, G496S, Q498R, N501Y	Wild type	GISAID	Wild type	X	X	X
G339D, S371L, S373P, S375F, L452R, T478K, E484A, Q493R, G496S, Q498R, N501Y, Y505H	Wild type	GISAID	Wild type	X	X	X
G339D, S371L, S373P, S375F, K417N, N440K, G446S, S477N, T478K, E484A, Q493R, G496S, Q498R, N501Y	Wild type	GISAID	Wild type	X	X	X
S366P, F374V, S375A, F377L, C379W, F400L, I402S, N439K	Wild type	GISAID	Wild type	X	X	X
G339D, R346K, K417N, N440K, G446S, S477N, T478K, E484A, Q493R, G496S, Q498R, N501Y, Y505H	Wild type	GISAID	Wild type	X	X	X
G339D, S371L, S373P, S375F, I418L, L452R, S477N, T478K, E484A, Q493R, G496S, Q498R, N501Y, Y505H	Wild type	GISAID	Wild type	X	X	X
G339D, S371L, S373P, S375F, W436R, L452R, T478K, Q493R, G496S, Q498R, N501Y, Y505H	Wild type	GISAID	Wild type	X	X	X
G339D, S371L, S373P, S375F, Q414K, L452R, S477N, T478K, E484A, Q493R, G496S, Q498R, N501Y, Y505H	Wild type	GISAID	Wild type	X	X	X
G339D, S371L, S373P, S375F, S477N, T478K, E484A, Q493R, G496S, Q498R, N501Y, Y505H	Wild type	GISAID	Wild type	X	X	X
G339D, S371L, S373P, S375F, N440K, G446S, S477N, T478K, E484A	Wild type	GISAID	Wild type	X	X	X
G339D, R346K, S371L, S373P, S375F, S477N, T478K, E484A, Q493R, G496S, Q498R, N501Y, Y505H	Wild type	GISAID	Wild type	X	X	X
G339D, S371L, S373P, S375F, N440K, G446S, S477N, T478K, E484A, Q493R, G496S, Q498R, N501Y, Y505H	Wild type	GISAID	Wild type	X	X	X
G339D, S371L, S373P, S375F, N440K, G446S, Q493R, G496S, Q498R, N501Y	Wild type	GISAID	Wild type	X	X	X
K417N, N440K, G446S, S477N, T478K, E484A, Q493R, G496S, Q498R, N501Y, Y505H	Wild type	GISAID	Wild type	X	X	X
G339D, S371L, S373P, S375F, N440K, G446S, S477N, T478K	Wild type	GISAID	Wild type	X	X	X
G339D, S371L, S373P, S375F, K417N, N440K, G446S, L452R, T478K	Wild type	GISAID	Wild type	X	X	X
G339D, R346K, S371L, S373P, S375F, K417N, N440K, G446S, S477N, T478K, E484A, Q498R, N501Y, Y505H	Wild type	GISAID	Wild type	X	X	X
G339D, R346K, S477N, T478K, E484A, Q493R, G496S, Q498R, N501Y, Y505H	Wild type	GISAID	Wild type	X	X	X
T385I, N440K, G446S, S477N, T478K, E484A, Q493R, G496S, Q498R, N501Y, Y505H	Wild type	GISAID	Wild type	X	X	X
G339D, R346K, S371L, S373P, S375F, Q414R, L452R, T478K, Q493R, G496S, Q498R, N501Y, Y505H	Wild type	GISAID	Wild type	X	X	X
G339D, R346K, S371L, S373P, S375F, L452R, T478K, E484A, Q493R, G496S, Q498R, N501Y, Y505H	Wild type	GISAID	Wild type	X	X	X
G339D, N440K, G446S, S477N, T478K, E484A, Q493R, G496S, Q498R, Y505H	Wild type	GISAID	Wild type	X	X	X
G339D, S375F, N440K, G446S, S477N, T478K, E484A, Q493R, G496S, Q498R, N501Y, Y505H	Wild type	GISAID	Wild type	X	X	X
G339D, S371L, S373P, S375F, K417N, N440K, G446S, S477N, T478K, E484A, G496S, Q498R, N501Y, Y505H	Wild type	GISAID	Wild type	X	X	X
G339D, R346K, S371L, S373P, K417N, N440K, G446S, S477N, T478K, E484A, Q493R, G496S, Q498R, N501Y	Wild type	GISAID	Wild type	X	X	X
G339D, R346I, S371L, S373P, S375F, L452R, S477N, T478K, E484A, Q493R, G496S, Q498R, N501Y, Y505H	Wild type	GISAID	Wild type	X	X	X
S371L, S373P, S375F, K417N, N440K, G446S, S477N, T478K, E484A, Q493R, G496S, Q498R, N501Y	Wild type	GISAID	Wild type	X	X	X
G339D, R346K, S371L, S373P, S375F, P384L, N440K, G446S, S477N, T478K, E484A, Q493R, G496S, Q498R, N501Y, Y505H	Wild type	GISAID	Wild type	X	X	X
G339D, S371L, S373P, S375F, K417N, N440K, G446S, S477N, T478K, E484A, Q493R, G496I, Q498R, N501Y, Y505H	Wild type	GISAID	Wild type	X	X	X
G339D, S371L, S373P, S375F, G446S, S477N, T478K, E484A, Q493R	Wild type	GISAID	Wild type	X	X	X
G339D, G446S, S477N, T478K, E484A, Q493R, G496S, Q498R, N501Y, Y505H	Wild type	GISAID	Wild type	X	X	X
G339D, R346K, S371L, S373P, S375F, K417N, N440K, G446S, S477N, T478K, E484A, Q493R, G496S, Q498R, N501Y	Wild type	GISAID	Wild type	X	X	X
G339D, S371L, S373P, S375F, K417N, N440K, G446S, S477N, T478K, E484A, G496S, N501Y	Wild type	GISAID	Wild type	X	X	X
G339D, S373P, S375F, N440K, G446S, S477N, T478K, E484A, Q493R, G496S, Q498R, N501Y, Y505H	Wild type	GISAID	Wild type	X	X	X
G339D, S371F, S373P, S375F, R408S, K417N, N440K, S477N, T478K, E484A, Q493R, Q498R, N501Y, Y505H	Wild type	GISAID	Wild type	X	X	X
G339D, S371L, L452R, T478K, E484A, Q493R, G496S, Q498R, N501Y, Y505H	Wild type	GISAID	Wild type	X	X	X
G339D, R346K, V367I, S371L, S373P, S375F, N440K, G446S, S477N, T478K, E484A, Q493R, G496S, Q498R, N501Y, Y505H	Wild type	GISAID	Wild type	X	X	X
G339D, G446S, E484A, Q493R, G496S, Q498R, N501Y, Y505H	Wild type	GISAID	Wild type	X	X	X
G339D, S371L, S373P, S375F, K417N, N440K, G446S, S477N, T478K, E484A, G496S, N501Y, Y505H	Wild type	GISAID	Wild type	X	X	X
G339D, R346K, S371L, S373P, S375F, G446S, S477N, T478K, E484A, Q493R, G496S, Q498R, N501Y, Y505H	Wild type	GISAID	Wild type	X	X	X
G339D, S371L, S373P, S375F, K417N, N440K, G446S, S477N, Q493R, G496S, Q498R, N501Y, Y505H	Wild type	GISAID	Wild type	X	X	X
G339D, R346K, S371L, S373P, S375F, N440K, G446S, S477N, T478K, Q493R, G496S, Q498R, N501Y, Y505H	Wild type	GISAID	Wild type	X	X	X
G339D, S371L, S373P, S375F, K417N, S477N, T478K, E484A, Q493R, G496S, Q498R, N501Y	Wild type	GISAID	Wild type	X	X	X
G339D, S371L, S373P, S375F, K417N, N440K, G446S, S477N, T478K, Q498R, N501Y, Y505H	Wild type	GISAID	Wild type	X	X	X
G339D, R346K, S371L, L452R, T478K, E484A, Q493R, G496S, N501Y, Y505H	Wild type	GISAID	Wild type	X	X	X
G339D, S371L, S373P, S375F, Q493R, G496S, Q498R, N501Y, Y505H	Wild type	GISAID	Wild type	X	X	X
G339D, S373P, K417N, G446S, S477N, T478K, E484A, G496S, N501Y, Y505H	Wild type	GISAID	Wild type	X	X	X
G339D, R346K, S375F, N440K, G446S, S477N, T478K, E484A, Q493R, G496S, Q498R, N501Y, Y505H	Wild type	GISAID	Wild type	X	X	X
G339D, S371L, S373P, S375F, K417N, G446S, Q493R, G496S, Q498R, N501Y, Y505H	Wild type	GISAID	Wild type	X	X	X
V367F, A372T, Y449H, N450D, L452R, S477N, Q493K, N501Y	Wild type	GISAID	Wild type	X	X	X
G339D, S371L, S373P, S375F, K417N, L452R, S477N, T478K, E484A, Q493R, G496S, Q498R, N501Y, Y505H	Wild type	GISAID	Wild type	X	X	X
G339D, R346K, L368Q, S371F, S373P, S375F, K417N, N440K, G446S, S477N, T478K, E484A, C488S, Q493R, G496S, Q498R, N501Y, Y505H	Wild type	GISAID	Wild type	X	X	X
G446S, S477N, T478K, E484A, Q493R, G496S, Q498R, N501Y, Y505H	Wild type	GISAID	Wild type	X	X	X
T393I, R408T, Q409H, G413R, Q498E, N501Y	Wild type	GISAID	Wild type	X	X	X
G339D, R346K, S373P, S375F, K417N, N440K, G446S, S477N, T478K, E484A, Q493R, G496S, Q498R, N501Y, Y505H	Wild type	GISAID	Wild type	X	X	X
G339D, R346K, S371L, S373P, S375F, K417N, N440K, G446S, S477N, T478K, Q493R, G496S, Q498R, N501Y	Wild type	GISAID	Wild type	X	X	X
G339D, R346K, S477N, T478K, E484A, Q493R, G496S, Q498R, N501Y	Wild type	GISAID	Wild type	X	X	X
G339D, K417N, G446S, S477N, T478K, E484A, Q493R, G496S, Q498R, N501Y, Y505H	Wild type	GISAID	Wild type	X	X	X
G339D, S371L, S373P, S375F, K417N, N440K, G446S, L461I, S477N, T478K, E484A, Q493R, G496S, Q498R, N501Y, Y505H	Wild type	GISAID	Wild type	X	X	X
G339D, S371L, S373P, S375F, K417N, N440K, G446S, S477N, T478K, G496S, Q498R, N501Y, Y505H	Wild type	GISAID	Wild type	X	X	X
G339D, S371L, S373P, S375F, K417N, N440K, G446S, S477N, T478K, E484A	Wild type	GISAID	Wild type	X	X	X
G339D, S371L, S373P, S375F, G446S, S477N, T478K, E484A, Q493R, G496S, Q498R, N501Y, Y505H	Wild type	GISAID	Wild type	X	X	X
S371L, S373P, S375F, K417N, N440K, G446S, S477N, T478K, E484A, Q493R, G496S, Q498R, N501Y, Y505H	Wild type	GISAID	Wild type	X	X	X
N360S, C361N, V362G, Y365D, S366Y, V367A, Y369Q, S371N, S373A, F374S, F377T, C379K, G381E, V382G, S383A, E484K, S494P	Wild type	GISAID	Wild type	X	X	X
G339D, S371F, S373P, S375F, K417N, N440K, G446S, S477N, T478K, E484A, Q493R, G496S, Q498R, N501Y, Y505H	Wild type	GISAID	Wild type	X	X	X
G339D, S371F, S373P, S375F, T376A, D405N, R408S, K417N, N440K, G446S, S477N, T478K, E484A, Q493R, G496S, Q498R, N501Y, Y505H	Wild type	GISAID	Wild type	X	X	X
N440K, G446S, S477N, T478K, E484A, Q493R, G496S, Q498R, N501Y, Y505H	Wild type	GISAID	Wild type	X	X	X
L452R, T478K, Q498H, P499R, T500G, N501C, G502L, V503T, G504E	Wild type	GISAID	Wild type	X	X	X
G339D, R346K, S371L, S373P, S375F, N440K, G446S, Q493R, G496S, Q498R, N501Y, Y505H	Wild type	GISAID	Wild type	X	X	X
R346T, A372T, I402V, Q493K, Q498H, H519N	Wild type	GISAID	Wild type	X	X	X
G339D, R346K, S371L, S373P, S375F, K417N, N440K, G446S, L452R, S477N, T478K, E484A, Q493R, G496S, Q498R, N501Y	Wild type	GISAID	Wild type	X	X	X
G339D, R346K, G446S, S477N, T478K, E484A, Q493R, G496S, Q498R, N501Y, Y505H	Wild type	GISAID	Wild type	X	X	X
G339D, S371L, S373P, S375F, Y396N, K417N, N440K, G446S, S477N, T478K, E484A, Q493R, G496S, Q498R, N501Y, Y505H	Wild type	GISAID	Wild type	X	X	X
G339D, S371L, S373P, S375F, G446S, S477N, T478K, E484A, Q493R, G496S, Q498R, Y505H	Wild type	GISAID	Wild type	X	X	X
G339D, R346K, S371L, K417N, N440K, G446S, S477N, T478K, E484A, Q493R, G496S, Q498R, N501Y, Y505H	Wild type	GISAID	Wild type	X	X	X
G339D, S371L, S373P, S375F, K417N, N440K, G446S, S477N, T478K, E484A, Q493R, G496S, N501Y	Wild type	GISAID	Wild type	X	X	X
G339D, N440K, G446S, S477N, T478K, E484A, N501Y, Y505H	Wild type	GISAID	Wild type	X	X	X
G339D, R346K, S371L, S373P, S375F, K417N, N440K, G446S, S477N, T478K, E484A, Q493R, G496S, N501Y, Y505H	Wild type	GISAID	Wild type	X	X	X
G339D, S371L, S373P, S375F, K417N, N440K, G446S, T478K	Wild type	GISAID	Wild type	X	X	X
G339D, R346K, S371L, S373P, S375F, K417N, N440K, G446S, Q493R, G496S, Q498R, N501Y, Y505H	Wild type	GISAID	Wild type	X	X	X
S373P, K417N, G446S, S477N, T478K, E484A, Q493R, G496S, N501Y, Y505H	Wild type	GISAID	Wild type	X	X	X
G339D, S371L, S373P, S375F, K417N, N440K, G446S, E471Q, S477N, T478K, E484A, Q493R, G496S, Q498R, N501Y, Y505H	Wild type	GISAID	Wild type	X	X	X
G339D, S371L, S373P, S375F, K417N, N440K, G446S, S477N, T478K	Wild type	GISAID	Wild type	X	X	X
S371P, A372E, S373K, F374S, S375A, K378N, C379T, G381K, V382G, S383Y, L452R, T478K, N501Y	Wild type	GISAID	Wild type	X	X	X
G339D, S371L, S373P, S375F, K417N, N440K, G446S, S477N	Wild type	GISAID	Wild type	X	X	X
G404C, L452R, S477N, T478K, E484A, Q493R, G496S, Q498R, N501Y, Y505H	Wild type	GISAID	Wild type	X	X	X
G339D, R346K, S371L, S373P, S375F, P384L, K417N, N440K, G446S, S477N, T478K, E484A, Q493R, G496S, Q498R, N501Y, Y505H	Wild type	GISAID	Wild type	X	X	X
G339D, N440K, T478K, Q493R, G496S, Q498R, N501Y, Y505H	Wild type	GISAID	Wild type	X	X	X
R346K, S371L, S373P, S375F, K417N, N440K, G446S, S477N, T478K, E484A, Q493R, G496S, Q498R, N501Y, Y505H	Wild type	GISAID	Wild type	X	X	X
G339D, R346K, S371L, Q493R, G496S, Q498R, N501Y, Y505H	Wild type	GISAID	Wild type	X	X	X
L387F, N388Y, D389G, L390V, C391S, F392P, N394K, V395L, Y396N, N501Y	Wild type	GISAID	Wild type	X	X	X
G339D, R346K, S371L, S373P, S375F, L452R, T478K, Q493R, G496S, Q498R, N501Y, Y505H	Wild type	GISAID	Wild type	X	X	X
G339D, R346K, S371L, S373P, S375F, K417N, N440K, G446S, S477N, T478K, E484A	Wild type	GISAID	Wild type	X	X	X
G339D, S371L, S373P, L452R, S477N, T478K, E484A, Q493R, G496S, Q498R, N501Y, Y505H	Wild type	GISAID	Wild type	X	X	X
G339D, S371L, S373P, S375F, K417N, G446S, L452R, T478K	Wild type	GISAID	Wild type	X	X	X
G339D, R346K, S371L, S373P, S375F, K417N, N440K, G446S, T478K, E484A, Q493R, G496S, Q498R, N501Y, Y505H	Wild type	GISAID	Wild type	X	X	X
G339D, S371F, S373P, S375F, T376A, D405N, R408S, K417N, S477N, T478K, E484A, Q493R, Q498R, N501Y, Y505H	Wild type	GISAID	Wild type	X	X	X
I402N, N448K, R457S, F464L, D467K, S469Q, T470N, I472N	Wild type	GISAID	Wild type	X	X	X
G339D, S371L, S373P, K417N, N440K, G446S, S477N, T478K, E484A, Q493R, G496S, Q498R, N501Y	Wild type	GISAID	Wild type	X	X	X
G339D, R346K, S371L, L452R, T478K, Q493R, G496S, Q498R, N501Y, Y505H	Wild type	GISAID	Wild type	X	X	X
G339D, S371L, S373P, S375F, K417N, N440K, G446S, S477N, T478K, E484A, Q493R, G496S, Q498R, N501Y, Y505H, A522V	Wild type	GISAID	Wild type	X	X	X
G339D, S371L, S373P, S375F, L452R, T478K, Q493R, G496S, Q498R, N501Y, Y505H	Wild type	GISAID	Wild type	X	X	X
G339D, S477N, T478K, E484A, Q493R, G496S, Q498R, N501Y, Y505H	Wild type	GISAID	Wild type	X	X	X
G339D, S371L, S373P, S375F, N440K, G446S, S477N, T478K, E484A, Q493R, G496S, Q498R	Wild type	GISAID	Wild type	X	X	X
G339D, R346K, S371L, S373P, S375F, G446S, Q493R, G496S, Q498R, N501Y, Y505H	Wild type	GISAID	Wild type	X	X	X
G339D, G446S, S477N, T478K, Q493R, G496S, Q498R, N501Y, Y505H	Wild type	GISAID	Wild type	X	X	X
G339D, R346K, S371L, S373P, S375F, S477N, T478K, E484A, Q493R, G496S, Q498R	Wild type	GISAID	Wild type	X	X	X
G339D, S371L, S373P, S375F, K417N, N440K, G446S, L452R, S477N, T478K, E484A, Q493R, G496S, Q498R, N501Y, Y505H	Wild type	GISAID	Wild type	X	X	X
G339D, R346K, S371L, S373P, S375F, K417N, G446S, S477N, T478K, E484A	Wild type	GISAID	Wild type	X	X	X
S371F, K417N, G446S, S477N, T478K, E484A, Q493R, G496S, N501Y, Y505H	Wild type	GISAID	Wild type	X	X	X
G339D, S371L, S373P, S375F, K417N, N440K, G446S, Q493R, G496S, Q498R, N501Y, Y505H	Wild type	GISAID	Wild type	X	X	X
G446S, L452R, S477N, T478K, E484A, Q493R, G496S, Q498R, N501Y, Y505H	Wild type	GISAID	Wild type	X	X	X
G339D, R346K, S371L, S373P, S375F, P384S, K417N, N440K, G446S, S477N, T478K, E484A, Q493R, G496S, Q498R, N501Y, Y505H	Wild type	GISAID	Wild type	X	X	X
G339D, R346T, S371L, S373P, S375F, K417N, N440K, G446S, S477N, T478K, E484A, Q493R, G496S, Q498R, N501Y, Y505H	Wild type	GISAID	Wild type	X	X	X
N440Y, L441V, D442F, S443F, V511Q, V512P, L513T, S514N, F515G, E516V, L517G, H519Q	Wild type	GISAID	Wild type	X	X	X
G339D, S371L, S373P, S375F, N440K, G446S, Q493R, G496S, Q498R, N501Y, Y505H	Wild type	GISAID	Wild type	X	X	X
G339D, S373P, S375F, K417N, N440K, G446S, S477N, T478K, E484A, Q493R, G496S, Q498R, N501Y, Y505H	Wild type	GISAID	Wild type	X	X	X
G339D, S371L, S373P, S375F, K417N, G446S, S477N, T478K, E484A, Q493R, G496S, Q498R, Y505H	Wild type	GISAID	Wild type	X	X	X
G339D, R346K, S371L, S373P, S375F, K417N, N440K, G446S, S477N, T478K, G496S, Q498R, N501Y, Y505H	Wild type	GISAID	Wild type	X	X	X
G339D, R346K, S371L, S373P, S375F, K417N, N440K, G446S, S477N, T478K, E484A, Q493R	Wild type	GISAID	Wild type	X	X	X
L452R, T478K, E484A, Q493R, G496S, Q498R, N501Y, Y505H	Wild type	GISAID	Wild type	X	X	X
G339D, S371L, S373P, S375F, K417N, G446S, S477N, T478K, E484A, Q493R, G496S, Q498R, N501Y, Y505H	Wild type	GISAID	Wild type	X	X	X
G339D, R346K, S371L, S373P, S375F, K417N, N440K, G446S	Wild type	GISAID	Wild type	X	X	X
G339D, L452R, T478K, Q493R, G496S, Q498R, N501Y, Y505H	Wild type	GISAID	Wild type	X	X	X
G339D, S371L, S373P, S375F, K417N, N440K, G446S, S477N, T478K, E484A, Q493R, G496S, Q498R, N501Y, Y505H, A520S	Wild type	GISAID	Wild type	X	X	X
G339D, L452R, T478K, E484A, Q493R, G496S, Q498R, N501Y, Y505H	Wild type	GISAID	Wild type	X	X	X
G339D, S371L, S373P, S375F, K417N, N440K, G446S, S477N, T478K, E484A, N501Y, Y505H	Wild type	GISAID	Wild type	X	X	X
G339D, S371L, L452R, T478K, Q493R, G496S, Q498R, N501Y, Y505H	Wild type	GISAID	Wild type	X	X	X
G446S, T478K, E484A, Q493R, G496S, Q498R, N501Y, Y505H	Wild type	GISAID	Wild type	X	X	X
G339D, S371F, S373P, S375F, T376A, D405N, R408S, K417N, N440K, S477N, T478K, E484A, Q493R, Q498R, N501Y	Wild type	GISAID	Wild type	X	X	X
G339D, R346K, S371L, S373P, S375F, K417N, N440K, G446S, T478K	Wild type	GISAID	Wild type	X	X	X
G339D, R346K, S371L, S373P, S375F, N440K, G446S, S477N, T478K, E484A, Q493R, G496S, Q498R, N501Y, Y505H	Wild type	GISAID	Wild type	X	X	X
G339D, R346K, S371L, S373P, S375F, K417N, N440K, G446S, S477N, T478K	Wild type	GISAID	Wild type	X	X	X
G339D, R346K, S371L, S373P, S375F, K417N, N440K, G446S, S477N, T478K, Q493R, G496S, Q498R, N501Y, Y505H	Wild type	GISAID	Wild type	X	X	X
G339D, S371L, S373P, K417N, N440K, G446S, S477N, T478K, E484A, Q493R, G496S, Q498R, N501Y, Y505H	Wild type	GISAID	Wild type	X	X	X
N440K, G446S, L452R, S477N, T478K, E484A, Q493R, G496S, Q498R, N501Y, Y505H	Wild type	GISAID	Wild type	X	X	X
A348T, D427A, S438Y, N439K, L452R, T478K	Wild type	GISAID	Wild type	X	X	X
G339D, R346K, S371L, S373P, S375F, K417N, N440K, G446S, S477N, T478K, E484A, Q493R, G496S, Q498R, Y505H	Wild type	GISAID	Wild type	X	X	X
G339D, S371L, S373P, S375F, K417N, G446S, S477N, T478K, E484A, Q493R, G496S, N501Y, Y505H	Wild type	GISAID	Wild type	X	X	X
G339D, R346K, S371L, K417N, N440K, G446S, Q493R, G496S, Q498R, N501Y, Y505H	Wild type	GISAID	Wild type	X	X	X
G339D, S371L, S373P, S375F, K417N, N440K, V445A, G446S, S477N, T478K, E484A, Q493R, G496S, Q498R, N501Y, Y505H	Wild type	GISAID	Wild type	X	X	X
F347L, S349C, Y351W, A352G, N354D, K356W, R357C, I358F, S359F, N360F, C361F, V362F, A363V, N439K	Wild type	GISAID	Wild type	X	X	X
G339D, R346K, S371L, S373P, S375F, K417N, N440K, S477N, T478K, E484A, Q493R, G496S, Q498R, N501Y, Y505H	Wild type	GISAID	Wild type	X	X	X
G339D, S375F, K417N, G446S, S477N, T478K, E484A, Q493R, G496S, Q498R, N501Y, Y505H	Wild type	GISAID	Wild type	X	X	X
T345A, F347L, N394K, G413T, T415N, G416R, N439K	Wild type	GISAID	Wild type	X	X	X
N370K, S371Y, A372K, F374A, F377S, Y380K, V382E, S383A, K417N, E484K, N501Y	Wild type	GISAID	Wild type	X	X	X
G339D, S371L, S373P, S375F, K417N, N440K, G446S, S477N, Q493R	Wild type	GISAID	Wild type	X	X	X
C361Y, V362D, S366Y, S371Y, S375Y, K378N, C379F, G404D, N439K	Wild type	GISAID	Wild type	X	X	X
G339D, R346K, S371L, S373P, S375F, K417N, S477N, T478K, E484A, Q493R, G496S, Q498R, N501Y, Y505H	Wild type	GISAID	Wild type	X	X	X
G339D, S371L, S373P, S375F, N440K, S477N, T478K, E484A, Q493R, G496S, Q498R, N501Y, Y505H	Wild type	GISAID	Wild type	X	X	X
G339D, R346K, S371L, S373P, S375F, K417N, N440K, G446S, S477N, T478K, E484A, N501Y, Y505H	Wild type	GISAID	Wild type	X	X	X
G339D, S375F, K417N, N440K, G446S, S477N, T478K, E484A, Q493R, G496S, Q498R, N501Y, Y505H	Wild type	GISAID	Wild type	X	X	X
G339F, V341I, N354H, R357K, S359N, N360T, S371P, S375P, Y380W, L390P, N394K	Wild type	GISAID	Wild type	X	X	X
G339D, R346K, S371L, S373P, S375F, K417N, N440K, E484A, Q493R, G496S, Q498R, N501Y, Y505H	Wild type	GISAID	Wild type	X	X	X
G339D, N440K, G446S, S477N, T478K, E484A, Q493R, G496S, Q498R, N501Y, Y505H	Wild type	GISAID	Wild type	X	X	X
G339D, R346K, S371L, S373P, S375F, K417N, N440K, G446S, S477D, T478K, E484A, Q493R, G496S, Q498R, N501Y, Y505H	Wild type	GISAID	Wild type	X	X	X
G339D, S371L, S373P, S375F, K417N, N440K, G446S, S477N, T478K, E484V, Q493R, G496S, Q498R, N501Y, Y505H	Wild type	GISAID	Wild type	X	X	X
G339D, K417N, S477N, T478K, E484A, Q493R, G496S, Y505H	Wild type	GISAID	Wild type	X	X	X
G339D, S371L, S373P, S375F, L452R, L455F, S477N, T478K, E484A, Q493R, G496S, Q498R, N501Y, Y505H	Wild type	GISAID	Wild type	X	X	X
G339D, S371L, S373P, S375F, T478K, E484A, Q493R, G496S, Q498R, N501Y, Y505H	Wild type	GISAID	Wild type	X	X	X
G339D, R346K, S371L, S373P, S375F, K417N, G431D, L452R, T478K	Wild type	GISAID	Wild type	X	X	X
G339D, S371L, S373P, S375F, K417N, N440K, G446S, T478K, N501Y, Y505H	Wild type	GISAID	Wild type	X	X	X
G339D, S371L, S373P, S375F, K417N, N440K, G446S, S477N, T478K, N501Y, Y505H	Wild type	GISAID	Wild type	X	X	X
G339D, S371L, S373P, S375F, K417N, N440K, G446S, T478K, Q493R, G496S, Q498R, N501Y	Wild type	GISAID	Wild type	X	X	X
G339D, R346K, S371L, S373P, S375F, K417N, N440K, G446S, S477N, T478K, E484A, Q493R, G496S, Y505H	Wild type	GISAID	Wild type	X	X	X
G339D, S371L, S373P, S375F, K417N, N440K, G446S, Y505H	Wild type	GISAID	Wild type	X	X	X
G339D, R346K, S371L, S373P, S375F, S477N, T478K, E484A, Q493R, G496S	Wild type	GISAID	Wild type	X	X	X
C336G, L452R, T478K	Wild type	GISAID	Wild type	X	X	X
G339D, R346K, S371L, S373P, S375F, K417N, N440K, G446S, S477N, T478K, N501Y, Y505H	Wild type	GISAID	Wild type	X	X	X
G339D, S371L, S373P, S375F, K417N, N440K, G446S, S477N, T478K, Q493R, G496S, Q498R, N501Y, Y505H	Wild type	GISAID	Wild type	X	X	X
G339D, S371L, S373P, S375F, K417N, N440K, G446S, S477N, T478K, E484A, G496S, Q498R, Y505H	Wild type	GISAID	Wild type	X	X	X
G339D, S371L, S373P, S375F, K417N, N440K, G446S, S477N, T478K, Q493R, G496S, N501Y, Y505H	Wild type	GISAID	Wild type	X	X	X
T393F, V395F, Y396I, D398N, S399Y, V401L, L452R, T478K	Wild type	GISAID	Wild type	X	X	X
G339D, S371L, S373P, S375F, K417N, N440K, G446S, G476S, S477N, T478K, E484A, Q493R, G496S, Q498R, N501Y, Y505H	Wild type	GISAID	Wild type	X	X	X
G339D, R346K, S371L, S373P, S375F, K417N, G446S, S477N, T478K, E484A, Q493R, G496S, Q498R, N501Y, Y505H	Wild type	GISAID	Wild type	X	X	X
G339D, S371L, S373P, S375F, K417N, N440K, S477N, T478K, E484A, Q493R, G496S, Q498R, N501Y, Y505H	Wild type	GISAID	Wild type	X	X	X
G339D, R346K, S371L, S373P, S375F, K417N, N440K, G446S, S477N, N501Y, Y505H	Wild type	GISAID	Wild type	X	X	X
K356R, R357G, I358F, S359C, N360F, C361F, V362F, A363G, N439K	Wild type	GISAID	Wild type	X	X	X
G339D, S371L, S373P, S375F, K417N, N440K, G446S, N501Y, Y505H	Wild type	GISAID	Wild type	X	X	X
G339D, R346K, S371L, S373P, S375F, K417N, N440K, G446S, A475V, S477N, T478K, E484A, Q493R, G496S, Q498R, N501Y, Y505H	Wild type	GISAID	Wild type	X	X	X
G339D, S371L, S373P, S375F, K417N, S477N, T478K, E484A, Q493R, G496S, Q498R, N501Y, Y505H	Wild type	GISAID	Wild type	X	X	X
G339D, S371L, S373P, S375F, P384S, K417N, N440K, G446S, S477N, T478K, E484A, Q493R, G496S, Q498R, N501Y, Y505H	Wild type	GISAID	Wild type	X	X	X
G413W, G416R, L452R, N501K, P507K, A520T	Wild type	GISAID	Wild type	X	X	X
G339D, S371L, S373P, S375F, N440K, G446S, S477N, T478K, E484A, Q493R, G496S	Wild type	GISAID	Wild type	X	X	X
G339D, R346K, S371L, S373P, S375F, K417N, L452R, T478K, N501Y	Wild type	GISAID	Wild type	X	X	X
G446S, L452R, S477N, T478K, E484A, Q493R, G496S, Q498R	Wild type	GISAID	Wild type	X	X	X
G339D, S371L, S373P, S375F, K417N, N440K, G446S, S477N, T478K, E484A, Y505H	Wild type	GISAID	Wild type	X	X	X
G339D, R346K, S371L, S373P, S375F, Q493R, G496S, Q498R	Wild type	GISAID	Wild type	X	X	X
G339D, R346K, S371L, S373P, S375F, K417N, N440K, G446S, I472M, S477N, T478K, E484A, Q493R, G496S	Wild type	GISAID	Wild type	X	X	X
G339D, T345I, S371L, S373P, S375F, K417N, N440K, G446S, S477N, T478K, E484A, Q493R, G496S, Q498R, N501Y, Y505H	Wild type	GISAID	Wild type	X	X	X
G339D, S371P, S373P, S375F, K417N, N440K, G446S, S477N, T478K, E484A, Q493R, G496S, Q498R, N501Y, Y505H	Wild type	GISAID	Wild type	X	X	X
G339D, R346K, S371L, S373P, S375F, N440K, G446S, S477N, T478K, E484A, Q493R, G496S, Q498R	Wild type	GISAID	Wild type	X	X	X
G339D, K417N, N440K, G446S, S477N, T478K, E484A, Q493R, G496S, Q498R, N501Y, Y505H	Wild type	GISAID	Wild type	X	X	X
G339D, S371L, S373P, S375F, K417N, N440K, G446S, E484A, Q493R, G496S, Q498R, N501Y, Y505H	Wild type	GISAID	Wild type	X	X	X
G339D, R346K, S371L, S373P, S375F, K417N, L452R, T478K	Wild type	GISAID	Wild type	X	X	X
G446V, L452R, Y453F, L455F, S477N, T478K, E516Q	Wild type	GISAID	Wild type	X	X	X
G339D, Y365S, K417N, N440K, G446S, S477N, T478K, E484A, Q493R, G496S, Q498R, N501Y, Y505H	Wild type	GISAID	Wild type	X	X	X
L452R, T478K, Q498H, P499H, T500R, N501L, G502P, V503I, G504E	Wild type	GISAID	Wild type	X	X	X
G339D, S371L, S373P, S375F, K417N, N440K, G446S, S477N, T478K, E484A, Q493R, G496S, Y505H	Wild type	GISAID	Wild type	X	X	X
G339D, S371P, K417N, G446S, L452R, S477N, T478K, G496S	Wild type	GISAID	Wild type	X	X	X
G339D, S371L, S373P, S375F, K417N, N440K, G446S, S477N, T478K, E484A, Q493R, N501Y, Y505H	Wild type	GISAID	Wild type	X	X	X
G339D, R346K, S371L, S373P, S375F, K417N, N440K, G446S, E484A, Q493R, G496S, Q498R, N501Y, Y505H	Wild type	GISAID	Wild type	X	X	X
G339D, S371L, S373P, S375F, K417N, N440K, G446S, S477N, T478K, Y505H	Wild type	GISAID	Wild type	X	X	X
G339D, R346K, S371L, S373P, S375F, K417N, N440K, G446S, Y505H	Wild type	GISAID	Wild type	X	X	X
G339D, S371L, S373P, K417N, G446S, S477N, T478K, E484A, G496S, Y505H	Wild type	GISAID	Wild type	X	X	X
A352G, N354I, K356G, R357G, I358F, S359F, N360Y, A363Y, N439K	Wild type	GISAID	Wild type	X	X	X
G339D, S371L, S373P, S375F, K417N, N440K, G446S, S477N, T478K, E484A, Q493R, G496S, N501Y, Y505H	Wild type	GISAID	Wild type	X	X	X
G339D, S371L, S373P, S375F, K417N, G446S, S477N, T478K, E484A, Q493R, G496S	Wild type	GISAID	Wild type	X	X	X
N343H, L387I, I418N, L425V, E471G, C480G	Wild type	GISAID	Wild type	X	X	X
L335F, G339V, W353L, V382L, L455F, G476V, T478K, E484A, G496V	Wild type	GISAID	Wild type	X	X	X
G339D, S373P, N440K, G446S, S477N, T478K, E484A, Q493R, N501Y, Y505H	Wild type	GISAID	Wild type	X	X	X
G339D, S371L, S373P, S375F, K417N, N440K, G446S, S477N, T478K, E484A, Q493R, G496S	Wild type	GISAID	Wild type	X	X	X
G339D, S371L, S373P, S375F, N440K, G446S, Q493R, G496S, Q498R	Wild type	GISAID	Wild type	X	X	X
G339D, S371L, K417N, N440K, G446S, Q493R, G496S, Q498R, N501Y, Y505H	Wild type	GISAID	Wild type	X	X	X
G339D, S371L, S373P, S375F, K417N, N440K, G446S, T478K, Y505H	Wild type	GISAID	Wild type	X	X	X
S373P, K417N, G446S, S477N, T478K, Q493R, G496S, Y505H	Wild type	GISAID	Wild type	X	X	X
G339D, R346K, S371L, S373P, S375F, K417N, N440K, G446S, S477N, T478K, Y505H	Wild type	GISAID	Wild type	X	X	X
G339D, K417N, G446S, S477N, T478K, Q493R, G496S, Y505H	Wild type	GISAID	Wild type	X	X	X
P463L, T500I, N501R, R509K, V511E, S514P, H519I, P521Q, A522P, T523P	Wild type	GISAID	Wild type	X	X	X
G339D, N440K, G446S, S477N, T478K, E484A, Q493R, G496S	Wild type	GISAID	Wild type	X	X	X
L452R, T478K, Q498R, P499Q, T500E, N501P, G502A, V503S, G504F	Wild type	GISAID	Wild type	X	X	X
R346S, K417T, V445A, L452Q, N460K, E484A, F486L, Q498Y, N501T, Y505H	Wild type	GISAID	Wild type	X	X	X
G339D, S371L, K417N, S477N, T478K, E484A, Q493R, G496S, Y505H	Wild type	GISAID	Wild type	X	X	X
G339D, S371L, S373P, K417N, G446S, S477N, T478K, E484A, Q493R, G496S, Y505H	Wild type	GISAID	Wild type	X	X	X
R346K, S371L, S373P, S375F, K417N, N440K, G446S, S477N, T478K, E484A, Q493R, G496S	Wild type	GISAID	Wild type	X	X	X
G339D, S371P, K417N, N440K, G446S, S477N, T478K, E484A, Q493R, G496S, Y505H	Wild type	GISAID	Wild type	X	X	X
G339D, S371P, S373P, S375F, K417N, N440K, G446S, S477N, T478K, E484A, Q493R, G496S, Y505H	Wild type	GISAID	Wild type	X	X	X
S371L, K417N, S477N, T478K, E484A, Q493R, G496S, Y505H	Wild type	GISAID	Wild type	X	X	X
G339D, R346K, S371L, S373P, S375F, K417N, N440K, G446S, S477N, T478K, E484A, Q493R, G496S	Wild type	GISAID	Wild type	X	X	X
G339D, R346K, S371L, S373P, S375F, K417N, N440K, G446S, S477N, T478K, E484A, Q493R, G496S, Q498R	Wild type	GISAID	Wild type	X	X	X
E465L, D467I, I468F, S469Q, T470L, E471K, I472S, Y473I, Q474M, A475P, G476V, S477A, T478H, P479H, C480V, N481M, G482V, V483L, E484K, G485V, F486L, N487I, C488V, Y489T, P491L, L492Y, Q493N, S494P	Wild type	GISAID	Wild type	X	X	X
G339D, S371L, S373P, S375F, K417N, N440K, G446S, S477N, T478K, E484A, Q493R, G496S, Q498R, N501Y, Y505H	H34A	Omicron BA.1 Variant, WHO	Chan et al. (2020)	X	X	X
G339D, S371L, S373P, S375F, K417N, N440K, G446S, S477N, T478K, E484A, Q493R, G496S, Q498R, N501Y, Y505H	L79I	Omicron BA.1 Variant, WHO	Chan et al. (2020)	X	X	X
G339D, S371L, S373P, S375F, K417N, N440K, G446S, S477N, T478K, E484A, Q493R, G496S, Q498R, N501Y, Y505H	L79T	Omicron BA.1 Variant, WHO	Chan et al. (2020)	X	X	X
G339D, S371L, S373P, S375F, K417N, N440K, G446S, S477N, T478K, E484A, Q493R, G496S, Q498R, N501Y, Y505H	L79V	Omicron BA.1 Variant, WHO	Chan et al. (2020)	X	X	X
G339D, S371L, S373P, S375F, K417N, N440K, G446S, S477N, T478K, E484A, Q493R, G496S, Q498R, N501Y, Y505H	L79W	Omicron BA.1 Variant, WHO	Chan et al. (2020)	X	X	X
G339D, S371L, S373P, S375F, K417N, N440K, G446S, S477N, T478K, E484A, Q493R, G496S, Q498R, N501Y, Y505H	L79Y	Omicron BA.1 Variant, WHO	Chan et al. (2020)	X	X	X
G339D, S371L, S373P, S375F, K417N, N440K, G446S, S477N, T478K, E484A, Q493R, G496S, Q498R, N501Y, Y505H	N330F	Omicron BA.1 Variant, WHO	Chan et al. (2020)	X	X	X
G339D, S371L, S373P, S375F, K417N, N440K, G446S, S477N, T478K, E484A, Q493R, G496S, Q498R, N501Y, Y505H	N330W	Omicron BA.1 Variant, WHO	Chan et al. (2020)	X	X	X
G339D, S371L, S373P, S375F, K417N, N440K, G446S, S477N, T478K, E484A, Q493R, G496S, Q498R, N501Y, Y505H	N330Y	Omicron BA.1 Variant, WHO	Chan et al. (2020)	X	X	X
G339D, S371L, S373P, S375F, K417N, N440K, G446S, S477N, T478K, E484A, Q493R, G496S, Q498R, N501Y, Y505H	T92H	Omicron BA.1 Variant, WHO	Chan et al. (2020)	X	X	X
G339D, S371L, S373P, S375F, K417N, N440K, G446S, S477N, T478K, E484A, Q493R, G496S, Q498R, N501Y, Y505H	L79R, Q24E	Omicron BA.1 Variant, WHO	combination	X	X	X
G339D, S371L, S373P, S375F, K417N, N440K, G446S, S477N, T478K, E484A, Q493R, G496S, Q498R, N501Y, Y505H	N330R	Omicron BA.1 Variant, WHO	combination	X	X	X
G339D, S371L, S373P, S375F, K417N, N440K, G446S, S477N, T478K, E484A, Q493R, G496S, Q498R, N501Y, Y505H	R393E	Omicron BA.1 Variant, WHO	combination	X	X	X
G339D, S371L, S373P, S375F, K417N, N440K, G446S, S477N, T478K, E484A, Q493R, G496S, Q498R, N501Y, Y505H	T27Y, L79T, E35D	Omicron BA.1 Variant, WHO	combination	X	X	X
G339D, S371L, S373P, S375F, K417N, N440K, G446S, S477N, T478K, E484A, Q493R, G496S, Q498R, N501Y, Y505H	T27Y, L79T, K31W	Omicron BA.1 Variant, WHO	combination	X	X	X
G339D, S371L, S373P, S375F, K417N, N440K, G446S, S477N, T478K, E484A, Q493R, G496S, Q498R, N501Y, Y505H	T27Y, L79T, N330Y, A386L	Omicron BA.1 Variant, WHO	combination	X	X	X
G339D, S371L, S373P, S375F, K417N, N440K, G446S, S477N, T478K, E484A, Q493R, G496S, Q498R, N501Y, Y505H	T27Y, L79T, N330Y, E35D	Omicron BA.1 Variant, WHO	combination	X	X	X
G339D, S371L, S373P, S375F, K417N, N440K, G446S, S477N, T478K, E484A, Q493R, G496S, Q498R, N501Y, Y505H	T27Y, L79T, N330Y, K31W	Omicron BA.1 Variant, WHO	combination	X	X	X
G339D, S371L, S373P, S375F, K417N, N440K, G446S, S477N, T478K, E484A, Q493R, G496S, Q498R, N501Y, Y505H	T27Y, L79T, N330Y, N90E	Omicron BA.1 Variant, WHO	combination	X	X	X
G339D, S371L, S373P, S375F, K417N, N440K, G446S, S477N, T478K, E484A, Q493R, G496S, Q498R, N501Y, Y505H	T27Y, L79T, N330Y, T92C	Omicron BA.1 Variant, WHO	combination	X	X	X
G339D, S371L, S373P, S375F, K417N, N440K, G446S, S477N, T478K, E484A, Q493R, G496S, Q498R, N501Y, Y505H	T27Y, L79T, N330Y, T92C, E35D	Omicron BA.1 Variant, WHO	combination	X	X	X
G339D, S371L, S373P, S375F, K417N, N440K, G446S, S477N, T478K, E484A, Q493R, G496S, Q498R, N501Y, Y505H	T27Y, L79T, N330Y, T92S	Omicron BA.1 Variant, WHO	combination	X	X	X
G339D, S371L, S373P, S375F, K417N, N440K, G446S, S477N, T478K, E484A, Q493R, G496S, Q498R, N501Y, Y505H	T27Y, L79T, N90E	Omicron BA.1 Variant, WHO	combination	X	X	X
G339D, S371L, S373P, S375F, K417N, N440K, G446S, S477N, T478K, E484A, Q493R, G496S, Q498R, N501Y, Y505H	T27Y, L79T, T92C	Omicron BA.1 Variant, WHO	combination	X	X	X
G339D, S371L, S373P, S375F, K417N, N440K, G446S, S477N, T478K, E484A, Q493R, G496S, Q498R, N501Y, Y505H	T27Y, L79T, T92C, E35D	Omicron BA.1 Variant, WHO	combination	X	X	X
G339D, S371L, S373P, S375F, K417N, N440K, G446S, S477N, T478K, E484A, Q493R, G496S, Q498R, N501Y, Y505H	T27Y, L79T, T92S	Omicron BA.1 Variant, WHO	combination	X	X	X
G339D, S371L, S373P, S375F, K417N, N440K, G446S, S477N, T478K, E484A, Q493R, G496S, Q498R, N501Y, Y505H	T27Y, N330Y, A386L	Omicron BA.1 Variant, WHO	combination	X	X	X
G339D, S371L, S373P, S375F, K417N, N440K, G446S, S477N, T478K, E484A, Q493R, G496S, Q498R, N501Y, Y505H	T92C, K31W	Omicron BA.1 Variant, WHO	combination	X	X	X
G339D, S371L, S373P, S375F, K417N, N440K, G446S, S477N, T478K, E484A, Q493R, G496S, Q498R, N501Y, Y505H	D30M	Omicron BA.1 Variant, WHO	visual inspection	X	X	X
G339D, S371L, S373P, S375F, K417N, N440K, G446S, S477N, T478K, E484A, Q493R, G496S, Q498R, N501Y, Y505H	D30M, H34E	Omicron BA.1 Variant, WHO	visual inspection	X	X	X
G339D, S371L, S373P, S375F, K417N, N440K, G446S, S477N, T478K, E484A, Q493R, G496S, Q498R, N501Y, Y505H	E35D	Omicron BA.1 Variant, WHO	visual inspection	X	X	X
G339D, S371L, S373P, S375F, K417N, N440K, G446S, S477N, T478K, E484A, Q493R, G496S, Q498R, N501Y, Y505H	G326E	Omicron BA.1 Variant, WHO	visual inspection	X	X	X
G339D, S371L, S373P, S375F, K417N, N440K, G446S, S477N, T478K, E484A, Q493R, G496S, Q498R, N501Y, Y505H	G326N	Omicron BA.1 Variant, WHO	visual inspection	X	X	X
G339D, S371L, S373P, S375F, K417N, N440K, G446S, S477N, T478K, E484A, Q493R, G496S, Q498R, N501Y, Y505H	G326Q	Omicron BA.1 Variant, WHO	visual inspection	X	X	X
G339D, S371L, S373P, S375F, K417N, N440K, G446S, S477N, T478K, E484A, Q493R, G496S, Q498R, N501Y, Y505H	H34E	Omicron BA.1 Variant, WHO	visual inspection	X	X	X
G339D, S371L, S373P, S375F, K417N, N440K, G446S, S477N, T478K, E484A, Q493R, G496S, Q498R, N501Y, Y505H	H34Q	Omicron BA.1 Variant, WHO	visual inspection	X	X	X
G339D, S371L, S373P, S375F, K417N, N440K, G446S, S477N, T478K, E484A, Q493R, G496S, Q498R, N501Y, Y505H	K31R	Omicron BA.1 Variant, WHO	visual inspection	X	X	X
G339D, S371L, S373P, S375F, K417N, N440K, G446S, S477N, T478K, E484A, Q493R, G496S, Q498R, N501Y, Y505H	K31W	Omicron BA.1 Variant, WHO	visual inspection	X	X	X
G339D, S371L, S373P, S375F, K417N, N440K, G446S, S477N, T478K, E484A, Q493R, G496S, Q498R, N501Y, Y505H	K353R	Omicron BA.1 Variant, WHO	visual inspection	X	X	X
G339D, S371L, S373P, S375F, K417N, N440K, G446S, S477N, T478K, E484A, Q493R, G496S, Q498R, N501Y, Y505H	T27I	Omicron BA.1 Variant, WHO	visual inspection	X	X	X
G339D, S371L, S373P, S375F, K417N, N440K, G446S, S477N, T478K, E484A, Q493R, G496S, Q498R, N501Y, Y505H	T92C	Omicron BA.1 Variant, WHO	visual inspection	X	X	X
G339D, S371L, S373P, S375F, K417N, N440K, G446S, S477N, T478K, E484A, Q493R, G496S, Q498R, N501Y, Y505H	Wild type	Omicron BA.1, WHO	Wild type	X	X	X
Wild type	H34A	Wild type	Chan et al. (2020)	X	X	X
Wild type	L79I	Wild type	Chan et al. (2020)	X	X	X
Wild type	L79T	Wild type	Chan et al. (2020)	X	X	X
Wild type	L79V	Wild type	Chan et al. (2020)	X	X	X
Wild type	L79W	Wild type	Chan et al. (2020)	X	X	X
Wild type	L79Y	Wild type	Chan et al. (2020)	X	X	X
Wild type	N330F	Wild type	Chan et al. (2020)	X	X	X
Wild type	N330W	Wild type	Chan et al. (2020)	X	X	X
Wild type	N330Y	Wild type	Chan et al. (2020)	X	X	X
Wild type	T92H	Wild type	Chan et al. (2020)	X	X	X
Wild type	L79R, Q24E	Wild type	combination	X	X	X
Wild type	N330R	Wild type	combination	X	X	X
Wild type	R393E	Wild type	combination	X	X	X
Wild type	T27Y, L79T, E35D	Wild type	combination	X	X	X
Wild type	T27Y, L79T, K31W	Wild type	combination	X	X	X
Wild type	T27Y, L79T, N330Y, A386L	Wild type	combination	X	X	X
Wild type	T27Y, L79T, N330Y,E35D	Wild type	combination	X	X	X
Wild type	T27Y, L79T, N330Y,K31W	Wild type	combination	X	X	X
Wild type	T27Y, L79T, N330Y,N90E	Wild type	combination	X	X	X
Wild type	T27Y, L79T, N330Y,T92C	Wild type	combination	X	X	X
Wild type	T27Y, L79T, N330Y,T92C,E35D	Wild type	combination	X	X	X
Wild type	T27Y, L79T, N330Y,T92S	Wild type	combination	X	X	X
Wild type	T27Y, L79T, N90E	Wild type	combination	X	X	X
Wild type	T27Y, L79T, T92C	Wild type	combination	X	X	X
Wild type	T27Y, L79T, T92C, E35D	Wild type	combination	X	X	X
Wild type	T27Y, L79T, T92S	Wild type	combination	X	X	X
Wild type	T27Y,N330Y, A386L	Wild type	combination	X	X	X
Wild type	T92C, K31W	Wild type	combination	X	X	X
Wild type	D30M	Wild type	visual inspection	X	X	X
Wild type	D30M, H34E	Wild type	visual inspection	X	X	X
Wild type	E35D	Wild type	visual inspection	X	X	X
Wild type	G326E	Wild type	visual inspection	X	X	X
Wild type	G326N	Wild type	visual inspection	X	X	X
Wild type	G326Q	Wild type	visual inspection	X	X	X
Wild type	H34E	Wild type	visual inspection	X	X	X
Wild type	H34Q	Wild type	visual inspection	X	X	X
Wild type	K31R	Wild type	visual inspection	X	X	X
Wild type	K31W	Wild type	visual inspection	X	X	X
Wild type	K353R	Wild type	visual inspection	X	X	X
Wild type	T27I	Wild type	visual inspection	X	X	X
Wild type	T92C	Wild type	visual inspection	X	X	X
Wild type	Wild type	Wild type	Wild type	X	X	X
I358F, S477R, E484K, Q498R, N501Y	Wild type	Zahradnik et al. (2021)	Wild type	X	X	X
I358F, N460K, E484K, S494P, Q498R, N501Y, A520G	Wild type	Zahradnik et al. (2021)	Wild type	X	X	X
I358F, N460K, E484K, Q498R, N501Y	Wild type	Zahradnik et al. (2021)	Wild type	X	X	X
I358F, S477N, Q498R, N501Y	Wild type	Zahradnik et al. (2021)	Wild type	X	X	X
I358F, N460K, T478S, E484K, Q498R, N501Y	Wild type	Zahradnik et al. (2021)	Wild type	X	X	X
I358F, T470M, E484K, Q498R, N501Y	Wild type	Zahradnik et al. (2021)	Wild type	X	X	X
I358F, N460K, S477N, E484K, Q498R, N501Y	Wild type	Zahradnik et al. (2021)	Wild type	X	X	X
I358F, E484K, N501Y	Wild type	Zahradnik et al. (2021)	Wild type	X	X	X
I358F, T478I, Q498R, N501Y	Wild type	Zahradnik et al. (2021)	Wild type	X	X	X
I358F, K417N, E484K, Q498R, N501Y	Wild type	Zahradnik et al. (2021)	Wild type	X	X	X
I358F, Q498R, N501Y	Wild type	Zahradnik et al. (2021)	Wild type	X	X	X
I358F, K417T, T470M, E484K, Q498R, N501Y	Wild type	Zahradnik et al. (2021)	Wild type	X	X	X
I358F, N448S, E484K, N501Y	Wild type	Zahradnik et al. (2021)	Wild type	X	X	X
I358F, I468T, N481Y, N501Y	Wild type	Zahradnik et al. (2021)	Wild type	X	X	X
I358F, G446R, E484K, F490Y, Q498R, N501Y	Wild type	Zahradnik et al. (2021)	Wild type	X	X	X
I358F, S477N, N501Y	Wild type	Zahradnik et al. (2021)	Wild type	X	X	X
I358F, N448S, N501Y	Wild type	Zahradnik et al. (2021)	Wild type	X	X	X
I358F, I468V, E484K, Q498R, N501Y	Wild type	Zahradnik et al. (2021)	Wild type	X	X	X
I358F, N448S, E484K, F490S, N501Y	Wild type	Zahradnik et al. (2021)	Wild type	X	X	X
I358F, V483E, N501Y	Wild type	Zahradnik et al. (2021)	Wild type	X	X	X
I358F, K417T, E484K, Q498R, N501Y	Wild type	Zahradnik et al. (2021)	Wild type	X	X	X
I358F, I468T, E484K, N501Y	Wild type	Zahradnik et al. (2021)	Wild type	X	X	X
E484R	Wild type	Zahradnik et al. (2021)	Wild type	X	X	X
E484K	Wild type	Zahradnik et al. (2021)	Wild type	X	X	X
N439K	Wild type	Zahradnik et al. (2021)	Wild type	X	X	X
A475V	Wild type	Zahradnik et al. (2021)	Wild type	X	X	X
S477R	Wild type	Zahradnik et al. (2021)	Wild type	X	X	X
T478K	Wild type	Zahradnik et al. (2021)	Wild type	X	X	X
N460K	Wild type	Zahradnik et al. (2021)	Wild type	X	X	X
N501T	Wild type	Zahradnik et al. (2021)	Wild type	X	X	X
I358F	Wild type	Zahradnik et al. (2021)	Wild type	X	X	X
T470M	Wild type	Zahradnik et al. (2021)	Wild type	X	X	X
S494P	Wild type	Zahradnik et al. (2021)	Wild type	X	X	X
S477N	Wild type	Zahradnik et al. (2021)	Wild type	X	X	X
T478I	Wild type	Zahradnik et al. (2021)	Wild type	X	X	X
V445K	Wild type	Zahradnik et al. (2021)	Wild type	X	X	X
K417T	Wild type	Zahradnik et al. (2021)	Wild type	X	X	X
K417N	Wild type	Zahradnik et al. (2021)	Wild type	X	X	X
Q498R	Wild type	Zahradnik et al. (2021)	Wild type	X	X	X
I468T	Wild type	Zahradnik et al. (2021)	Wild type	X	X	X
G446V	Wild type	Zahradnik et al. (2021)	Wild type	X	X	X
N501Y	Wild type	Zahradnik et al. (2021)	Wild type	X	X	X
R346K, E484K, N501Y, A522S	Wild type	GISAID	Wild type		X	X
T478K, Q493K, S494P, N501Y	Wild type	GISAID	Wild type		X	X
T478K, E484K, G496S, N501Y	Wild type	GISAID	Wild type		X	X
L452R, S477I, T478K, N501Y	Wild type	GISAID	Wild type		X	X
R346K, N450D, E484K, N501Y	Wild type	GISAID	Wild type		X	X
N501Y, L518Q, H519N, P521L	Wild type	GISAID	Wild type		X	X
R346K, L441I, E484K, N501Y	Wild type	GISAID	Wild type		X	X
R346K, E484K, N501Y, Y508H	Wild type	GISAID	Wild type		X	X
R346K, Y449H, E484K, N501Y	Wild type	GISAID	Wild type		X	X
R346K, E484K, N501Y, G504D	Wild type	GISAID	Wild type		X	X
L452R, T478K, P479S, Q493H	Wild type	GISAID	Wild type		X	X
L452R, T478K, V483F, N501Y	Wild type	GISAID	Wild type		X	X
K417T, P426S, E484K, N501Y	Wild type	GISAID	Wild type		X	X
R346K, V367F, E484K, N501Y	Wild type	GISAID	Wild type		X	X
G446S, L452R, T478K, A522S	Wild type	GISAID	Wild type		X	X
N440K, Y449H, E484K, N501Y	Wild type	GISAID	Wild type		X	X
K417T, V483I, E484K, N501Y	Wild type	GISAID	Wild type		X	X
L452R, S477I, T478K, A522P	Wild type	GISAID	Wild type		X	X
K417N, E484K, N501Y, L517F	Wild type	GISAID	Wild type		X	X
K417T, A475T, E484K, N501Y	Wild type	GISAID	Wild type		X	X
L452R, T478K, E484Q, H519L	Wild type	GISAID	Wild type		X	X
R346K, R357K, E484K, N501Y	Wild type	GISAID	Wild type		X	X
A348S, L452R, T478K, E484Q	Wild type	GISAID	Wild type		X	X
G446V, L452R, T478K, E484K	Wild type	GISAID	Wild type		X	X
L452R, A475S, S477I, T478K	Wild type	GISAID	Wild type		X	X
K417R, A475V, T478K, N501Y	Wild type	GISAID	Wild type		X	X
E406Q, K417N, E484K, N501Y	Wild type	GISAID	Wild type		X	X
N370S, L452R, T478K, V483F	Wild type	GISAID	Wild type		X	X
L452R, T470I, T478K, N501Y	Wild type	GISAID	Wild type		X	X
G446S, L452R, T478K, N501Y	Wild type	GISAID	Wild type		X	X
E406Q, L452R, L455F, N501Y	Wild type	GISAID	Wild type		X	X
N354D, K417N, E484K, N501Y	Wild type	GISAID	Wild type		X	X
V362F, K417N, E484K, N501Y	Wild type	GISAID	Wild type		X	X
Q414R, K417N, E484K, N501Y	Wild type	GISAID	Wild type		X	X
N354D, L452R, T478K, E516Q	Wild type	GISAID	Wild type		X	X
L452R, S477I, T478K, P499S	Wild type	GISAID	Wild type		X	X
L452R, T478K, V483F, A522V	Wild type	GISAID	Wild type		X	X
K417T, I468L, E484K, N501Y	Wild type	GISAID	Wild type		X	X
K417T, Y453H, E484K, N501Y	Wild type	GISAID	Wild type		X	X
N370S, K417T, E484K, N501Y	Wild type	GISAID	Wild type		X	X
K417N, L425V, E484K, N501Y	Wild type	GISAID	Wild type		X	X
K417T, E484K, N501Y, T523P	Wild type	GISAID	Wild type		X	X
A363V, K417T, E484K, N501Y	Wild type	GISAID	Wild type		X	X
L452R, G476S, T478K, Q493H	Wild type	GISAID	Wild type		X	X
R346K, E484K, N501Y, A522P	Wild type	GISAID	Wild type		X	X
K417N, V483F, E484K, N501Y	Wild type	GISAID	Wild type		X	X
L452R, Q474H, A475S, T478K	Wild type	GISAID	Wild type		X	X
L452R, S477I, T478K, A522V	Wild type	GISAID	Wild type		X	X
A372T, L452R, T478K	Wild type	GISAID	Wild type		X	X
R346K, L452M, E484K, N501Y	Wild type	GISAID	Wild type		X	X
G339D, K417N, S477N, T478K	Wild type	GISAID	Wild type		X	X
S373L, L452R, S477I, T478K	Wild type	GISAID	Wild type		X	X
G413W, K417T, E484K, N501Y	Wild type	GISAID	Wild type		X	X
T376I, K417N, E484K, N501Y	Wild type	GISAID	Wild type		X	X
V401L, K417T, E484K, N501Y	Wild type	GISAID	Wild type		X	X
T345S, R346K, L452R, T478K	Wild type	GISAID	Wild type		X	X
K417T, D427A, E484K, N501Y	Wild type	GISAID	Wild type		X	X
G446S, L452R, T478K	Wild type	GISAID	Wild type		X	X
T385I, L452R, T478K, E484Q	Wild type	GISAID	Wild type		X	X
L452R, T470I, E471Q, T478K	Wild type	GISAID	Wild type		X	X
R346K, A475V, E484K, N501Y	Wild type	GISAID	Wild type		X	X
L452R, T478K, E484Q, S494P	Wild type	GISAID	Wild type		X	X
Q409K, K417T, E484K, N501Y	Wild type	GISAID	Wild type		X	X
L452R, T478K, E484Q, A520S	Wild type	GISAID	Wild type		X	X
A344S, A348S, L452R, T478K	Wild type	GISAID	Wild type		X	X
K417N, L452R, E484K, N501Y	Wild type	GISAID	Wild type		X	X
K417T, E484K, G485D, N501Y	Wild type	GISAID	Wild type		X	X
K417T, E484K, F490S, N501Y	Wild type	GISAID	Wild type		X	X
E406Q, K417T, E484K, N501Y	Wild type	GISAID	Wild type		X	X
R346K, V445I, E484K, N501Y	Wild type	GISAID	Wild type		X	X
S359T, K417T, E484K, N501Y	Wild type	GISAID	Wild type		X	X
V367L, L452R, T478K, L517F	Wild type	GISAID	Wild type		X	X
A344V, K417N, L452R, T478K	Wild type	GISAID	Wild type		X	X
F338L, K417T, E484K, N501Y	Wild type	GISAID	Wild type		X	X
G339V, K417N, E484K, N501Y	Wild type	GISAID	Wild type		X	X
N394D, K417T, E484K, N501Y	Wild type	GISAID	Wild type		X	X
S359N, K417T, E484K, N501Y	Wild type	GISAID	Wild type		X	X
N370S, L452R, T478K, V483I	Wild type	GISAID	Wild type		X	X
A344S, L452R, T478K, E484A	Wild type	GISAID	Wild type		X	X
G339D, L452R, T478K, S514Y	Wild type	GISAID	Wild type		X	X
T385I, L452R, T478K, V483F	Wild type	GISAID	Wild type		X	X
L452R, F464L, T478K, A520S	Wild type	GISAID	Wild type		X	X
G446D, L452R, T478K, E484Q	Wild type	GISAID	Wild type		X	X
K417T, E484K, N501Y, P507S	Wild type	GISAID	Wild type		X	X
K417N, E484K, F490Y, N501Y	Wild type	GISAID	Wild type		X	X
V367F, L452R, T478K, L513F	Wild type	GISAID	Wild type		X	X
K417N, L452R, T478K, N501T	Wild type	GISAID	Wild type		X	X
L452R, T478K, H519Q	Wild type	GISAID	Wild type		X	X
V362F, A411S, L452R, T478K	Wild type	GISAID	Wild type		X	X
L452R, S477I, T478K, E484A	Wild type	GISAID	Wild type		X	X
L452R, T478K, G485A, L518I	Wild type	GISAID	Wild type		X	X
R346K, E484K, N501Y, V503I	Wild type	GISAID	Wild type		X	X
G446S, T478K, G496S, Q498R	Wild type	GISAID	Wild type		X	X
R346T, L452R, T478K, E484Q	Wild type	GISAID	Wild type		X	X
V382L, L452R, T478K, E484Q	Wild type	GISAID	Wild type		X	X
K417N, N440T, E484K, N501Y	Wild type	GISAID	Wild type		X	X
L452R, T478K, V483F, A520S	Wild type	GISAID	Wild type		X	X
N440Y, G447V, L452R, T478K	Wild type	GISAID	Wild type		X	X
L390F, K417N, E484K, N501Y	Wild type	GISAID	Wild type		X	X
G446V, L452R, T478K, Q493K	Wild type	GISAID	Wild type		X	X
L452R, S477I, T478K, S514F	Wild type	GISAID	Wild type		X	X
V341I, K417T, E484K, N501Y	Wild type	GISAID	Wild type		X	X
A411S, L452R, S477N, T478K	Wild type	GISAID	Wild type		X	X
A344S, L452R, S459F, T478K	Wild type	GISAID	Wild type		X	X
D428E, L452R, T478K, P479S	Wild type	GISAID	Wild type		X	X
K417T, E484K, N501Y, H519Q	Wild type	GISAID	Wild type		X	X
R403K, I418V, L452R, T478K	Wild type	GISAID	Wild type		X	X
A348S, L452R, T478K, S494A	Wild type	GISAID	Wild type		X	X
T333I, L452R, S459F, T478K	Wild type	GISAID	Wild type		X	X
L335F, A348S, L452R, T478K	Wild type	GISAID	Wild type		X	X
K417N, T478I, E484K, N501Y	Wild type	GISAID	Wild type		X	X
L452R, T478K, V483F, E484Q	Wild type	GISAID	Wild type		X	X
L452R, S477N, T478K, P499L	Wild type	GISAID	Wild type		X	X
K417T, I468S, E484K, N501Y	Wild type	GISAID	Wild type		X	X
Y380F, K417T, E484K, N501Y	Wild type	GISAID	Wild type		X	X
G381R, K417T, E484K, N501Y	Wild type	GISAID	Wild type		X	X
L335V, L452R, L461I, T478K	Wild type	GISAID	Wild type		X	X
L452R, T478K, P479L, A522V	Wild type	GISAID	Wild type		X	X
R346G, L452R, Q474E, T478K	Wild type	GISAID	Wild type		X	X
K417T, E484K, Y489H, N501Y	Wild type	GISAID	Wild type		X	X
L452R, S477I, T478K, E484Q	Wild type	GISAID	Wild type		X	X
T333I, K417N, L452R, T478K	Wild type	GISAID	Wild type		X	X
N354D, L452R, T478K, A522S	Wild type	GISAID	Wild type		X	X
R346K, L452R, T478K, G482S	Wild type	GISAID	Wild type		X	X
L452R, Q474H, T478K, V483I	Wild type	GISAID	Wild type		X	X
N354K, K417T, E484K, N501Y	Wild type	GISAID	Wild type		X	X
V367A, K417T, E484K, N501Y	Wild type	GISAID	Wild type		X	X
K417N, L452R, S477I, T478K	Wild type	GISAID	Wild type		X	X
L452R, T478K, F490S	Wild type	GISAID	Wild type		X	X
S359I, V367F, L452R, T478K	Wild type	GISAID	Wild type		X	X
Y351F, L452R, S477I, T478K	Wild type	GISAID	Wild type		X	X
G339D, G446V, L452R, T478K	Wild type	GISAID	Wild type		X	X
G339D, L452R, T478K, V483F	Wild type	GISAID	Wild type		X	X
N370S, L452R, T478K	Wild type	GISAID	Wild type		X	X
D428G, L452R, S477N, T478K	Wild type	GISAID	Wild type		X	X
V362F, L452R, T478K, P479S	Wild type	GISAID	Wild type		X	X
L452R, N460S, A475V, T478K	Wild type	GISAID	Wild type		X	X
L452R, T478K, G482V, A520S	Wild type	GISAID	Wild type		X	X
G339D, R346K, N440K, G446S	Wild type	GISAID	Wild type		X	X
A411V, K417N, L452R, T478K	Wild type	GISAID	Wild type		X	X
K417T, V433I, E484K, N501Y	Wild type	GISAID	Wild type		X	X
S373P, Y451H, L452R, T478K	Wild type	GISAID	Wild type		X	X
L452R, T478K, F490L, S494P	Wild type	GISAID	Wild type		X	X
T345I, A372S, L452R, T478K	Wild type	GISAID	Wild type		X	X
K417T, N448D, E484K, N501Y	Wild type	GISAID	Wild type		X	X
V395I, K417T, E484K, N501Y	Wild type	GISAID	Wild type		X	X
L452R, T478K, F490L, A522P	Wild type	GISAID	Wild type		X	X
A348S, N394S, L452R, T478K	Wild type	GISAID	Wild type		X	X
K417N, L452R, T478K, N501Y	Wild type	GISAID	Wild type		X	X
R346G, A435S, L452R, T478K	Wild type	GISAID	Wild type		X	X
R346K, Y451H, E484K, N501Y	Wild type	GISAID	Wild type		X	X
Q414R, L452R, T478K, V483F	Wild type	GISAID	Wild type		X	X
L452R, T478K, S494P, A522S	Wild type	GISAID	Wild type		X	X
K417N, E484K, F490S, N501T	Wild type	GISAID	Wild type		X	X
T385I, I418V, L452R, T478K	Wild type	GISAID	Wild type		X	X
K378N, L452R, T478K, E484K	Wild type	GISAID	Wild type		X	X
V395F, L452R, T478K, T523A	Wild type	GISAID	Wild type		X	X
L452R, T478K, E484Q, G504N	Wild type	GISAID	Wild type		X	X
T415N, L452R, T478K, E484Q	Wild type	GISAID	Wild type		X	X
L452R, K458N, G476S, T478K	Wild type	GISAID	Wild type		X	X
E484K, F490S, N501T, A520S	Wild type	GISAID	Wild type		X	X
A435S, G446V, L452R, T478K	Wild type	GISAID	Wild type		X	X
V367I, L452R, T478K	Wild type	GISAID	Wild type		X	X
A348S, A419S, L452R, T478K	Wild type	GISAID	Wild type		X	X
V382L, P384L, L452R, T478K	Wild type	GISAID	Wild type		X	X
V362F, K417T, E484K, N501Y	Wild type	GISAID	Wild type		X	X
L452R, T478K, S514F, A520S	Wild type	GISAID	Wild type		X	X
R346K, R355S, L452R, T478K	Wild type	GISAID	Wild type		X	X
Q414K, L452R, T478K, A520S	Wild type	GISAID	Wild type		X	X
V367A, I434M, L452R, T478K	Wild type	GISAID	Wild type		X	X
Q414K, L452R, E471Q, T478K	Wild type	GISAID	Wild type		X	X
L425V, L452R, T478K	Wild type	GISAID	Wild type		X	X
K417T, E484K, F490L, N501Y	Wild type	GISAID	Wild type		X	X
L452R, S459F, T478K, A520S	Wild type	GISAID	Wild type		X	X
L452R, T478K, P479H, G504D	Wild type	GISAID	Wild type		X	X
V367F, V407I, L452R, T478K	Wild type	GISAID	Wild type		X	X
L452R, S459F, T478K, P479S	Wild type	GISAID	Wild type		X	X
K417T, E484K, P491S, N501Y	Wild type	GISAID	Wild type		X	X
R408I, L452R, T478K, V483F	Wild type	GISAID	Wild type		X	X
L452R, S477G, T478K, E484Q	Wild type	GISAID	Wild type		X	X
I434V, G446V, L452R, T478K	Wild type	GISAID	Wild type		X	X
V433I, L452R, T478K, A522S	Wild type	GISAID	Wild type		X	X
N354K, L452R, T478K, P479S	Wild type	GISAID	Wild type		X	X
L452R, T478K, E484Q, G485S	Wild type	GISAID	Wild type		X	X
L441F, K444N, L452R, T478K	Wild type	GISAID	Wild type		X	X
L452R, T478K, E484Q, Y508H	Wild type	GISAID	Wild type		X	X
L452R, T478K, P479S	Wild type	GISAID	Wild type		X	X
S373L, L452R, T478K	Wild type	GISAID	Wild type		X	X
L452R, T478K, P479L, E484Q	Wild type	GISAID	Wild type		X	X
T393A, K417N, L452R, T478K	Wild type	GISAID	Wild type		X	X
A397V, L452R, T478K	Wild type	GISAID	Wild type		X	X
V445I, L452R, T478K, E484Q	Wild type	GISAID	Wild type		X	X
K444N, L452R, T478K, Q498R	Wild type	GISAID	Wild type		X	X
L452R, N460Y, T478K, S494P	Wild type	GISAID	Wild type		X	X
G339D, R346K, L452R, T478K	Wild type	GISAID	Wild type		X	X
L452R, T478K, G485V, Y508H	Wild type	GISAID	Wild type		X	X
K417N, L452R, T478K, T523N	Wild type	GISAID	Wild type		X	X
F374L, K417T, E484K, N501Y	Wild type	GISAID	Wild type		X	X
E340K, A348S, L452R, T478K	Wild type	GISAID	Wild type		X	X
L452R, T478K, L518I	Wild type	GISAID	Wild type		X	X
L425V, L452R, T478K, A522V	Wild type	GISAID	Wild type		X	X
G446V, L452R, T478K, S494L	Wild type	GISAID	Wild type		X	X
K417T, E484K, N501Y, L517V	Wild type	GISAID	Wild type		X	X
N354T, G446V, L452R, T478K	Wild type	GISAID	Wild type		X	X
L452R, T478K, V512I, A522P	Wild type	GISAID	Wild type		X	X
I434V, L452R, T478K	Wild type	GISAID	Wild type		X	X
L452R, N460Y, T478K	Wild type	GISAID	Wild type		X	X
G446V, L452R, T478K, A522S	Wild type	GISAID	Wild type		X	X
A348S, G404A, L452R, T478K	Wild type	GISAID	Wild type		X	X
G446V, L452R, T478K, A520S	Wild type	GISAID	Wild type		X	X
G339D, L452R, S477I, T478K	Wild type	GISAID	Wild type		X	X
L452R, N460S, T478K, E484K	Wild type	GISAID	Wild type		X	X
L452R, A475V, T478K, A522S	Wild type	GISAID	Wild type		X	X
G446V, L452R, T478K, P479S	Wild type	GISAID	Wild type		X	X
P337L, V367F, L452R, T478K	Wild type	GISAID	Wild type		X	X
R408I, A419S, L452R, T478K	Wild type	GISAID	Wild type		X	X
R408I, L452R, T478K, Q493T	Wild type	GISAID	Wild type		X	X
K417N, T430I, L452R, T478K	Wild type	GISAID	Wild type		X	X
L452R, P463S, S477G, T478K	Wild type	GISAID	Wild type		X	X
L452R, T478K, P479S, S494L	Wild type	GISAID	Wild type		X	X
L335F, L452R, T478K, E484Q	Wild type	GISAID	Wild type		X	X
L452R, T478K, A520V, A522V	Wild type	GISAID	Wild type		X	X
R346T, I410V, L452R, T478K	Wild type	GISAID	Wild type		X	X
R346K, L455F, E484K, N501Y	Wild type	GISAID	Wild type		X	X
G446V, L452R, T478K, Y489H	Wild type	GISAID	Wild type		X	X
N354K, L452R, T478K, A522V	Wild type	GISAID	Wild type		X	X
L452R, T478K, A522S	Wild type	GISAID	Wild type		X	X
G413V, L452R, T470N, T478K	Wild type	GISAID	Wild type		X	X
R346K, P384L, L452R, T478K	Wild type	GISAID	Wild type		X	X
Q414L, L452R, T478K, P479S	Wild type	GISAID	Wild type		X	X
V367F, K417N, L452R, T478K	Wild type	GISAID	Wild type		X	X
K444N, L452R, G476S, T478K	Wild type	GISAID	Wild type		X	X
L452R, T478K, F490L	Wild type	GISAID	Wild type		X	X
S371A, L452R, T478K, E484K	Wild type	GISAID	Wild type		X	X
L452R, L455F, T478K, P479S	Wild type	GISAID	Wild type		X	X
R346I, Q414H, L452R, T478K	Wild type	GISAID	Wild type		X	X
V445A, L452R, G476D, T478K	Wild type	GISAID	Wild type		X	X
Y351F, L452R, N460Y, T478K	Wild type	GISAID	Wild type		X	X
G446V, L452R, T478K, E484A	Wild type	GISAID	Wild type		X	X
N354K, L452R, T478K, V483I	Wild type	GISAID	Wild type		X	X
L452R, T478K, P499L, A522V	Wild type	GISAID	Wild type		X	X
E340A, L452R, T478K, E516Q	Wild type	GISAID	Wild type		X	X
A348S, L452R, G476S, T478K	Wild type	GISAID	Wild type		X	X
G446V, L452R, S459F, T478K	Wild type	GISAID	Wild type		X	X
A344S, K417N, L452R, T478K	Wild type	GISAID	Wild type		X	X
K356E, A372T, L452R, T478K	Wild type	GISAID	Wild type		X	X
L452R, P463S, G476S, T478K	Wild type	GISAID	Wild type		X	X
G446V, L452R, E471G, T478K	Wild type	GISAID	Wild type		X	X
A411S, K417N, L452R, T478K	Wild type	GISAID	Wild type		X	X
E406Q, G446V, L452R, L455F	Wild type	GISAID	Wild type		X	X
L452R, T478K, S494P	Wild type	GISAID	Wild type		X	X
V382L, K417N, L452R, T478K	Wild type	GISAID	Wild type		X	X
R403K, G446V, L452R, T478K	Wild type	GISAID	Wild type		X	X
T385I, L452R, G476S, T478K	Wild type	GISAID	Wild type		X	X
P337L, N354T, L452R, T478K	Wild type	GISAID	Wild type		X	X
N370S, G446V, L452R, T478K	Wild type	GISAID	Wild type		X	X
G339D, S371P, K417N, T478K	Wild type	GISAID	Wild type		X	X
A352V, K417N, L452R, T478K	Wild type	GISAID	Wild type		X	X
G446V, L452R, Y473F, T478K	Wild type	GISAID	Wild type		X	X
L452R, L455F, T478K, V483G	Wild type	GISAID	Wild type		X	X
L452R, T478K, E484Q, N501I	Wild type	GISAID	Wild type		X	X
L335W, L452R, T478K, H519Y	Wild type	GISAID	Wild type		X	X
R408I, L452R, T478K	Wild type	GISAID	Wild type		X	X
N440S, G446V, L452R, T478K	Wild type	GISAID	Wild type		X	X
G446V, L452R, T478K, V483F	Wild type	GISAID	Wild type		X	X
V407I, K417N, L452R, T478K	Wild type	GISAID	Wild type		X	X
K417N, N439K, L452R, T478K	Wild type	GISAID	Wild type		X	X
L452R, T478K, E484A, N501S	Wild type	GISAID	Wild type		X	X
L452R, L455F, T478K, E484Q	Wild type	GISAID	Wild type		X	X
V367F, L452R, L455F, T478K	Wild type	GISAID	Wild type		X	X
R346S, G446V, L452R, T478K	Wild type	GISAID	Wild type		X	X
L452R, L455F, T478K, E484V	Wild type	GISAID	Wild type		X	X
L452R, L455F, T478K, V483F	Wild type	GISAID	Wild type		X	X
R346K, I468T, E484K, N501Y	Wild type	GISAID	Wild type		X	X
N354S, L452R, T478K, Y508H	Wild type	GISAID	Wild type		X	X
K417N, E484K, N501Y, V503F	Wild type	GISAID	Wild type		X	X
P384S, L452R, T478K, N501S	Wild type	GISAID	Wild type		X	X
L368I, K417T, E484K, N501Y	Wild type	GISAID	Wild type		X	X
R346K, N481K, E484K, N501Y	Wild type	GISAID	Wild type		X	X
A344T, L452R, T478K, A522V	Wild type	GISAID	Wild type		X	X
G446S, L452R, T478K, E484Q	Wild type	GISAID	Wild type		X	X
A344S, N354K, L452R, T478K	Wild type	GISAID	Wild type		X	X
N354S, G446V, L452R, T478K	Wild type	GISAID	Wild type		X	X
P384S, K417N, E484K, N501Y	Wild type	GISAID	Wild type		X	X
V367I, K417T, E484K, N501Y	Wild type	GISAID	Wild type		X	X
R346K, S477I, E484K, N501Y	Wild type	GISAID	Wild type		X	X
K417T, N450D, E484K, N501Y	Wild type	GISAID	Wild type		X	X
R346K, L452R, E484K, N501Y	Wild type	GISAID	Wild type		X	X
K417T, E484K, N501Y, H519Y	Wild type	GISAID	Wild type		X	X
L452M, S477N, Q493R, N501T	Wild type	GISAID	Wild type		X	X
L452R, S477I, T478K, A522S	Wild type	GISAID	Wild type		X	X
D427N, L452R, T478R, E484Q	Wild type	GISAID	Wild type		X	X
L452R, S459F, T478K, F490L	Wild type	GISAID	Wild type		X	X
N370S, L452R, E471Q, T478K	Wild type	GISAID	Wild type		X	X
K417T, E484K, N501Y, V503A	Wild type	GISAID	Wild type		X	X
K417N, Y473F, E484K, N501Y	Wild type	GISAID	Wild type		X	X
L335V, K417T, E484K, N501Y	Wild type	GISAID	Wild type		X	X
A435S, L452R, G476S, T478K	Wild type	GISAID	Wild type		X	X
A352S, I434V, L452R, T478K	Wild type	GISAID	Wild type		X	X
P384L, L452R, T478K	Wild type	GISAID	Wild type		X	X
K356N, L452R, S459F, T478K	Wild type	GISAID	Wild type		X	X
K417N, E484K, G496S, N501Y	Wild type	GISAID	Wild type		X	X
L452R, S477I, T478K, A520S	Wild type	GISAID	Wild type		X	X
R346K, E484K, S494P, N501Y	Wild type	GISAID	Wild type		X	X
R346K, K417T, E484K, N501Y	Wild type	GISAID	Wild type		X	X
V382L, K417T, E484K, N501Y	Wild type	GISAID	Wild type		X	X
K417N, N440K, E484K, N501Y	Wild type	GISAID	Wild type		X	X
P426S, L452R, S477N, T478K	Wild type	GISAID	Wild type		X	X
N354D, K417T, E484K, N501Y	Wild type	GISAID	Wild type		X	X
L452R, T478K, E484Q, A522V	Wild type	GISAID	Wild type		X	X
K378N, K417N, E484K, N501Y	Wild type	GISAID	Wild type		X	X
A435T, K444R, L452R, T478K	Wild type	GISAID	Wild type		X	X
G446S, L452R, T478K, A522V	Wild type	GISAID	Wild type		X	X
K378R, T415N, L452R, T478K	Wild type	GISAID	Wild type		X	X
K417T, I472V, E484K, N501Y	Wild type	GISAID	Wild type		X	X
L452R, T478K, E484Q, P499R	Wild type	GISAID	Wild type		X	X
K417T, N460S, E484K, N501Y	Wild type	GISAID	Wild type		X	X
G446V, L452R, Y453F, T478K	Wild type	GISAID	Wild type		X	X
K417N, L455F, E484K, N501Y	Wild type	GISAID	Wild type		X	X
L452R, T478K, E484K, S494P	Wild type	GISAID	Wild type		X	X
G339D, S371L, S373P, S375F, K417N, N440K, G446S	Wild type	GISAID	Wild type		X	X
K417N, E484K, N501Y	Q102Y	Beta Variant, WHO	Chan et al. (2020)			X
K417N, E484K, N501Y	I21R	Beta Variant, WHO	Chan et al. (2020)			X
K417N, E484K, N501Y	Q24Y	Beta Variant, WHO	Chan et al. (2020)			X
K417N, E484K, N501Y	A25Q	Beta Variant, WHO	Chan et al. (2020)			X
K417N, E484K, N501Y	R273D	Beta Variant, WHO	Chan et al. (2020)			X
K417N, E484K, N501Y	F28K	Beta Variant, WHO	Chan et al. (2020)			X
K417N, E484K, N501Y	L29D	Beta Variant, WHO	Chan et al. (2020)			X
K417N, E484K, N501Y	D30F	Beta Variant, WHO	Chan et al. (2020)			X
K417N, E484K, N501Y	T324K	Beta Variant, WHO	Chan et al. (2020)			X
K417N, E484K, N501Y	G326C	Beta Variant, WHO	Chan et al. (2020)			X
K417N, E484K, N501Y	E329H	Beta Variant, WHO	Chan et al. (2020)			X
K417N, E484K, N501Y	N330C	Beta Variant, WHO	Chan et al. (2020)			X
K417N, E484K, N501Y	V343G	Beta Variant, WHO	Chan et al. (2020)			X
K417N, E484K, N501Y	H345P	Beta Variant, WHO	Chan et al. (2020)			X
K417N, E484K, N501Y	P346W	Beta Variant, WHO	Chan et al. (2020)			X
K417N, E484K, N501Y	H34F	Beta Variant, WHO	Chan et al. (2020)			X
K417N, E484K, N501Y	L351T	Beta Variant, WHO	Chan et al. (2020)			X
K417N, E484K, N501Y	G354K	Beta Variant, WHO	Chan et al. (2020)			X
K417N, E484K, N501Y	R357D	Beta Variant, WHO	Chan et al. (2020)			X
K417N, E484K, N501Y	E35S	Beta Variant, WHO	Chan et al. (2020)			X
K417N, E484K, N501Y	M366N	Beta Variant, WHO	Chan et al. (2020)			X
K417N, E484K, N501Y	T371P	Beta Variant, WHO	Chan et al. (2020)			X
K417N, E484K, N501Y	E37C	Beta Variant, WHO	Chan et al. (2020)			X
K417N, E484K, N501Y	M383N	Beta Variant, WHO	Chan et al. (2020)			X
K417N, E484K, N501Y	P389I	Beta Variant, WHO	Chan et al. (2020)			X
K417N, E484K, N501Y	D38Y	Beta Variant, WHO	Chan et al. (2020)			X
K417N, E484K, N501Y	R393Y	Beta Variant, WHO	Chan et al. (2020)			X
K417N, E484K, N501Y	H401F	Beta Variant, WHO	Chan et al. (2020)			X
K417N, E484K, N501Y	Y41I	Beta Variant, WHO	Chan et al. (2020)			X
K417N, E484K, N501Y	Q42W	Beta Variant, WHO	Chan et al. (2020)			X
K417N, E484K, N501Y	Q442I	Beta Variant, WHO	Chan et al. (2020)			X
K417N, E484K, N501Y	I446P	Beta Variant, WHO	Chan et al. (2020)			X
K417N, E484K, N501Y	L45G	Beta Variant, WHO	Chan et al. (2020)			X
K417N, E484K, N501Y	W48K	Beta Variant, WHO	Chan et al. (2020)			X
K417N, E484K, N501Y	D509F	Beta Variant, WHO	Chan et al. (2020)			X
K417N, E484K, N501Y	Y50K	Beta Variant, WHO	Chan et al. (2020)			X
K417N, E484K, N501Y	N51P	Beta Variant, WHO	Chan et al. (2020)			X
K417N, E484K, N501Y	N63P	Beta Variant, WHO	Chan et al. (2020)			X
K417N, E484K, N501Y	K68D	Beta Variant, WHO	Chan et al. (2020)			X
K417N, E484K, N501Y	F72P	Beta Variant, WHO	Chan et al. (2020)			X
K417N, E484K, N501Y	L79C	Beta Variant, WHO	Chan et al. (2020)			X
K417N, E484K, N501Y	M82E	Beta Variant, WHO	Chan et al. (2020)			X
K417N, E484K, N501Y	Y83E	Beta Variant, WHO	Chan et al. (2020)			X
K417N, E484K, N501Y	P84I	Beta Variant, WHO	Chan et al. (2020)			X
K417N, E484K, N501Y	V93H	Beta Variant, WHO	Chan et al. (2020)			X
K417N, E484K, N501Y	Q96F	Beta Variant, WHO	Chan et al. (2020)			X
K417N, E484K, N501Y	Q98P	Beta Variant, WHO	Chan et al. (2020)			X
K417N, E484K, N501Y	Y41H	Beta Variant, WHO	visual inspection			X
K417N, E484K, N501Y	Y41Q	Beta Variant, WHO	visual inspection			X
K417N, E484K, N501Y	Q76M	Beta Variant, WHO	visual inspection			X
L452R, T478K	Q102Y	Delta Variant, WHO	Chan et al. (2020)			X
L452R, T478K	I21R	Delta Variant, WHO	Chan et al. (2020)			X
L452R, T478K	Q24Y	Delta Variant, WHO	Chan et al. (2020)			X
L452R, T478K	A25Q	Delta Variant, WHO	Chan et al. (2020)			X
L452R, T478K	R273D	Delta Variant, WHO	Chan et al. (2020)			X
L452R, T478K	F28K	Delta Variant, WHO	Chan et al. (2020)			X
L452R, T478K	L29D	Delta Variant, WHO	Chan et al. (2020)			X
L452R, T478K	D30F	Delta Variant, WHO	Chan et al. (2020)			X
L452R, T478K	T324K	Delta Variant, WHO	Chan et al. (2020)			X
L452R, T478K	G326C	Delta Variant, WHO	Chan et al. (2020)			X
L452R, T478K	E329H	Delta Variant, WHO	Chan et al. (2020)			X
L452R, T478K	N330C	Delta Variant, WHO	Chan et al. (2020)			X
L452R, T478K	V343G	Delta Variant, WHO	Chan et al. (2020)			X
L452R, T478K	H345P	Delta Variant, WHO	Chan et al. (2020)			X
L452R, T478K	P346W	Delta Variant, WHO	Chan et al. (2020)			X
L452R, T478K	H34F	Delta Variant, WHO	Chan et al. (2020)			X
L452R, T478K	L351T	Delta Variant, WHO	Chan et al. (2020)			X
L452R, T478K	G354K	Delta Variant, WHO	Chan et al. (2020)			X
L452R, T478K	R357D	Delta Variant, WHO	Chan et al. (2020)			X
L452R, T478K	E35S	Delta Variant, WHO	Chan et al. (2020)			X
L452R, T478K	M366N	Delta Variant, WHO	Chan et al. (2020)			X
L452R, T478K	T371P	Delta Variant, WHO	Chan et al. (2020)			X
L452R, T478K	E37C	Delta Variant, WHO	Chan et al. (2020)			X
L452R, T478K	M383N	Delta Variant, WHO	Chan et al. (2020)			X
L452R, T478K	P389I	Delta Variant, WHO	Chan et al. (2020)			X
L452R, T478K	D38Y	Delta Variant, WHO	Chan et al. (2020)			X
L452R, T478K	R393Y	Delta Variant, WHO	Chan et al. (2020)			X
L452R, T478K	H401F	Delta Variant, WHO	Chan et al. (2020)			X
L452R, T478K	Y41I	Delta Variant, WHO	Chan et al. (2020)			X
L452R, T478K	Q42W	Delta Variant, WHO	Chan et al. (2020)			X
L452R, T478K	Q442I	Delta Variant, WHO	Chan et al. (2020)			X
L452R, T478K	I446P	Delta Variant, WHO	Chan et al. (2020)			X
L452R, T478K	L45G	Delta Variant, WHO	Chan et al. (2020)			X
L452R, T478K	W48K	Delta Variant, WHO	Chan et al. (2020)			X
L452R, T478K	D509F	Delta Variant, WHO	Chan et al. (2020)			X
L452R, T478K	Y50K	Delta Variant, WHO	Chan et al. (2020)			X
L452R, T478K	N51P	Delta Variant, WHO	Chan et al. (2020)			X
L452R, T478K	N63P	Delta Variant, WHO	Chan et al. (2020)			X
L452R, T478K	K68D	Delta Variant, WHO	Chan et al. (2020)			X
L452R, T478K	F72P	Delta Variant, WHO	Chan et al. (2020)			X
L452R, T478K	L79C	Delta Variant, WHO	Chan et al. (2020)			X
L452R, T478K	M82E	Delta Variant, WHO	Chan et al. (2020)			X
L452R, T478K	Y83E	Delta Variant, WHO	Chan et al. (2020)			X
L452R, T478K	P84I	Delta Variant, WHO	Chan et al. (2020)			X
L452R, T478K	V93H	Delta Variant, WHO	Chan et al. (2020)			X
L452R, T478K	Q96F	Delta Variant, WHO	Chan et al. (2020)			X
L452R, T478K	Q98P	Delta Variant, WHO	Chan et al. (2020)			X
L452R, T478K	Y41H	Delta Variant, WHO	visual inspection			X
L452R, T478K	Y41Q	Delta Variant, WHO	visual inspection			X
L452R, T478K	Q76M	Delta Variant, WHO	visual inspection			X
L452R, T478K, P479S, P499R	R273D	GISAID	Chan et al. (2020)			X
K417M, G446V, E484Q, N501Y	D509F	GISAID	Chan et al. (2020)			X
A372V, E406Q, G446V, L455F, T478K	M383N	GISAID	Chan et al. (2020)			X
L452R, T470N, T478K, L517V, H519L	A25Q	GISAID	Chan et al. (2020)			X
P384S, L452M, E484K, G496S, N501Y	F72P	GISAID	Chan et al. (2020)			X
N440D, E484K, S494P, N501T, A522S	I21R	GISAID	Chan et al. (2020)			X
L452R, T478K, N501K, G502C, V503E, G504C	Y41Q	GISAID	Chan et al. (2020)			X
L452R, T478K, N501I, G502W, V503C, G504W	N330C	GISAID	Chan et al. (2020)			X
N448D, R457S, E484D, F486C, N487D, L492V	Y83E	GISAID	Chan et al. (2020)			X
T393F, V395F, Y396I, D398N, S399Y, V401L, L452R, T478K	G354K	GISAID	Chan et al. (2020)			X
K378R, Y380F, G381A, V382L, S477I, G496W, T500I, V512G, L517I, L518V	W48K	GISAID	Chan et al. (2020)			X
G339D, R346K, S371L, S373P, S375F, K417N, N440K, G446S, S477N, T478K, E484A, Q493R, G496S, Q498R	Q102Y	GISAID	Chan et al. (2020)			X
G446V, L452R, T478K, F486S	N330W	GISAID	Chan et al. (2020)			X
E465L, D467I, I468F, S469Q, T470L, E471K, I472S, Y473I, Q474M, A475P, G476V, S477A, T478H, P479H, C480V, N481M, G482V, V483L, E484K, G485V, F486L, N487I, C488V, Y489T, P491L, L492Y, Q493N, S494P	L79W	GISAID	Chan et al. (2020)			X
A372P, K417T, E484K, N501Y	T27Y, L79T, N330Y, A386L	GISAID	combination			X
R346K, V483F, E484K, N501Y	T27Y, L79T, T92C	GISAID	combination			X
V367F, K417T, D427Y, E484K, N501Y	T27Y, L79T, N330Y, N90E	GISAID	combination			X
K444N, V445D, G446S, A475T, G476Y, S477R	T27Y, L79T, N330Y, K31W	GISAID	combination			X
L452R, T478K, E484K, F490S, N501Y, T523N	N330R	GISAID	combination			X
R346S, P384L, E406Q, L455F, E484K, F490S, G504S	T27Y, L79T, N330Y, T92C, E35D	GISAID	combination			X
K417N, L452R, T478K, P479L	D30M, H34E	GISAID	visual inspection			X
N439I, N440R, L441V, D442V, S443F	K31W	GISAID	visual inspection			X
K356R, R357G, N360Y, C361F, N439K	T27I	GISAID	visual inspection			X
G446V, L452R, Y453F, G476S, T478K, S494P	D30M	GISAID	visual inspection			X
V445A, Y449H, N460K, E484K, G485V, N501Y	K353R	GISAID	visual inspection			X
G339D, S371L, S373P, S375F, K417N, N440K, G446S, S477N, T478K, E484A, Q493R, G496S, Q498R, N501Y, Y505H	Q102Y	Omicron BA.1 Variant, WHO	Chan et al. (2020)			X
G339D, S371L, S373P, S375F, K417N, N440K, G446S, S477N, T478K, E484A, Q493R, G496S, Q498R, N501Y, Y505H	I21R	Omicron BA.1 Variant, WHO	Chan et al. (2020)			X
G339D, S371L, S373P, S375F, K417N, N440K, G446S, S477N, T478K, E484A, Q493R, G496S, Q498R, N501Y, Y505H	Q24Y	Omicron BA.1 Variant, WHO	Chan et al. (2020)			X
G339D, S371L, S373P, S375F, K417N, N440K, G446S, S477N, T478K, E484A, Q493R, G496S, Q498R, N501Y, Y505H	A25Q	Omicron BA.1 Variant, WHO	Chan et al. (2020)			X
G339D, S371L, S373P, S375F, K417N, N440K, G446S, S477N, T478K, E484A, Q493R, G496S, Q498R, N501Y, Y505H	R273D	Omicron BA.1 Variant, WHO	Chan et al. (2020)			X
G339D, S371L, S373P, S375F, K417N, N440K, G446S, S477N, T478K, E484A, Q493R, G496S, Q498R, N501Y, Y505H	F28K	Omicron BA.1 Variant, WHO	Chan et al. (2020)			X
G339D, S371L, S373P, S375F, K417N, N440K, G446S, S477N, T478K, E484A, Q493R, G496S, Q498R, N501Y, Y505H	L29D	Omicron BA.1 Variant, WHO	Chan et al. (2020)			X
G339D, S371L, S373P, S375F, K417N, N440K, G446S, S477N, T478K, E484A, Q493R, G496S, Q498R, N501Y, Y505H	D30F	Omicron BA.1 Variant, WHO	Chan et al. (2020)			X
G339D, S371L, S373P, S375F, K417N, N440K, G446S, S477N, T478K, E484A, Q493R, G496S, Q498R, N501Y, Y505H	T324K	Omicron BA.1 Variant, WHO	Chan et al. (2020)			X
G339D, S371L, S373P, S375F, K417N, N440K, G446S, S477N, T478K, E484A, Q493R, G496S, Q498R, N501Y, Y505H	G326C	Omicron BA.1 Variant, WHO	Chan et al. (2020)			X
G339D, S371L, S373P, S375F, K417N, N440K, G446S, S477N, T478K, E484A, Q493R, G496S, Q498R, N501Y, Y505H	E329H	Omicron BA.1 Variant, WHO	Chan et al. (2020)			X
G339D, S371L, S373P, S375F, K417N, N440K, G446S, S477N, T478K, E484A, Q493R, G496S, Q498R, N501Y, Y505H	N330C	Omicron BA.1 Variant, WHO	Chan et al. (2020)			X
G339D, S371L, S373P, S375F, K417N, N440K, G446S, S477N, T478K, E484A, Q493R, G496S, Q498R, N501Y, Y505H	V343G	Omicron BA.1 Variant, WHO	Chan et al. (2020)			X
G339D, S371L, S373P, S375F, K417N, N440K, G446S, S477N, T478K, E484A, Q493R, G496S, Q498R, N501Y, Y505H	H345P	Omicron BA.1 Variant, WHO	Chan et al. (2020)			X
G339D, S371L, S373P, S375F, K417N, N440K, G446S, S477N, T478K, E484A, Q493R, G496S, Q498R, N501Y, Y505H	P346W	Omicron BA.1 Variant, WHO	Chan et al. (2020)			X
G339D, S371L, S373P, S375F, K417N, N440K, G446S, S477N, T478K, E484A, Q493R, G496S, Q498R, N501Y, Y505H	H34F	Omicron BA.1 Variant, WHO	Chan et al. (2020)			X
G339D, S371L, S373P, S375F, K417N, N440K, G446S, S477N, T478K, E484A, Q493R, G496S, Q498R, N501Y, Y505H	L351T	Omicron BA.1 Variant, WHO	Chan et al. (2020)			X
G339D, S371L, S373P, S375F, K417N, N440K, G446S, S477N, T478K, E484A, Q493R, G496S, Q498R, N501Y, Y505H	G354K	Omicron BA.1 Variant, WHO	Chan et al. (2020)			X
G339D, S371L, S373P, S375F, K417N, N440K, G446S, S477N, T478K, E484A, Q493R, G496S, Q498R, N501Y, Y505H	R357D	Omicron BA.1 Variant, WHO	Chan et al. (2020)			X
G339D, S371L, S373P, S375F, K417N, N440K, G446S, S477N, T478K, E484A, Q493R, G496S, Q498R, N501Y, Y505H	E35S	Omicron BA.1 Variant, WHO	Chan et al. (2020)			X
G339D, S371L, S373P, S375F, K417N, N440K, G446S, S477N, T478K, E484A, Q493R, G496S, Q498R, N501Y, Y505H	M366N	Omicron BA.1 Variant, WHO	Chan et al. (2020)			X
G339D, S371L, S373P, S375F, K417N, N440K, G446S, S477N, T478K, E484A, Q493R, G496S, Q498R, N501Y, Y505H	T371P	Omicron BA.1 Variant, WHO	Chan et al. (2020)			X
G339D, S371L, S373P, S375F, K417N, N440K, G446S, S477N, T478K, E484A, Q493R, G496S, Q498R, N501Y, Y505H	E37C	Omicron BA.1 Variant, WHO	Chan et al. (2020)			X
G339D, S371L, S373P, S375F, K417N, N440K, G446S, S477N, T478K, E484A, Q493R, G496S, Q498R, N501Y, Y505H	M383N	Omicron BA.1 Variant, WHO	Chan et al. (2020)			X
G339D, S371L, S373P, S375F, K417N, N440K, G446S, S477N, T478K, E484A, Q493R, G496S, Q498R, N501Y, Y505H	P389I	Omicron BA.1 Variant, WHO	Chan et al. (2020)			X
G339D, S371L, S373P, S375F, K417N, N440K, G446S, S477N, T478K, E484A, Q493R, G496S, Q498R, N501Y, Y505H	D38Y	Omicron BA.1 Variant, WHO	Chan et al. (2020)			X
G339D, S371L, S373P, S375F, K417N, N440K, G446S, S477N, T478K, E484A, Q493R, G496S, Q498R, N501Y, Y505H	R393Y	Omicron BA.1 Variant, WHO	Chan et al. (2020)			X
G339D, S371L, S373P, S375F, K417N, N440K, G446S, S477N, T478K, E484A, Q493R, G496S, Q498R, N501Y, Y505H	H401F	Omicron BA.1 Variant, WHO	Chan et al. (2020)			X
G339D, S371L, S373P, S375F, K417N, N440K, G446S, S477N, T478K, E484A, Q493R, G496S, Q498R, N501Y, Y505H	Y41I	Omicron BA.1 Variant, WHO	Chan et al. (2020)			X
G339D, S371L, S373P, S375F, K417N, N440K, G446S, S477N, T478K, E484A, Q493R, G496S, Q498R, N501Y, Y505H	Q42W	Omicron BA.1 Variant, WHO	Chan et al. (2020)			X
G339D, S371L, S373P, S375F, K417N, N440K, G446S, S477N, T478K, E484A, Q493R, G496S, Q498R, N501Y, Y505H	Q442I	Omicron BA.1 Variant, WHO	Chan et al. (2020)			X
G339D, S371L, S373P, S375F, K417N, N440K, G446S, S477N, T478K, E484A, Q493R, G496S, Q498R, N501Y, Y505H	I446P	Omicron BA.1 Variant, WHO	Chan et al. (2020)			X
G339D, S371L, S373P, S375F, K417N, N440K, G446S, S477N, T478K, E484A, Q493R, G496S, Q498R, N501Y, Y505H	L45G	Omicron BA.1 Variant, WHO	Chan et al. (2020)			X
G339D, S371L, S373P, S375F, K417N, N440K, G446S, S477N, T478K, E484A, Q493R, G496S, Q498R, N501Y, Y505H	W48K	Omicron BA.1 Variant, WHO	Chan et al. (2020)			X
G339D, S371L, S373P, S375F, K417N, N440K, G446S, S477N, T478K, E484A, Q493R, G496S, Q498R, N501Y, Y505H	D509F	Omicron BA.1 Variant, WHO	Chan et al. (2020)			X
G339D, S371L, S373P, S375F, K417N, N440K, G446S, S477N, T478K, E484A, Q493R, G496S, Q498R, N501Y, Y505H	Y50K	Omicron BA.1 Variant, WHO	Chan et al. (2020)			X
G339D, S371L, S373P, S375F, K417N, N440K, G446S, S477N, T478K, E484A, Q493R, G496S, Q498R, N501Y, Y505H	N51P	Omicron BA.1 Variant, WHO	Chan et al. (2020)			X
G339D, S371L, S373P, S375F, K417N, N440K, G446S, S477N, T478K, E484A, Q493R, G496S, Q498R, N501Y, Y505H	N63P	Omicron BA.1 Variant, WHO	Chan et al. (2020)			X
G339D, S371L, S373P, S375F, K417N, N440K, G446S, S477N, T478K, E484A, Q493R, G496S, Q498R, N501Y, Y505H	K68D	Omicron BA.1 Variant, WHO	Chan et al. (2020)			X
G339D, S371L, S373P, S375F, K417N, N440K, G446S, S477N, T478K, E484A, Q493R, G496S, Q498R, N501Y, Y505H	F72P	Omicron BA.1 Variant, WHO	Chan et al. (2020)			X
G339D, S371L, S373P, S375F, K417N, N440K, G446S, S477N, T478K, E484A, Q493R, G496S, Q498R, N501Y, Y505H	L79C	Omicron BA.1 Variant, WHO	Chan et al. (2020)			X
G339D, S371L, S373P, S375F, K417N, N440K, G446S, S477N, T478K, E484A, Q493R, G496S, Q498R, N501Y, Y505H	M82E	Omicron BA.1 Variant, WHO	Chan et al. (2020)			X
G339D, S371L, S373P, S375F, K417N, N440K, G446S, S477N, T478K, E484A, Q493R, G496S, Q498R, N501Y, Y505H	Y83E	Omicron BA.1 Variant, WHO	Chan et al. (2020)			X
G339D, S371L, S373P, S375F, K417N, N440K, G446S, S477N, T478K, E484A, Q493R, G496S, Q498R, N501Y, Y505H	P84I	Omicron BA.1 Variant, WHO	Chan et al. (2020)			X
G339D, S371L, S373P, S375F, K417N, N440K, G446S, S477N, T478K, E484A, Q493R, G496S, Q498R, N501Y, Y505H	V93H	Omicron BA.1 Variant, WHO	Chan et al. (2020)			X
G339D, S371L, S373P, S375F, K417N, N440K, G446S, S477N, T478K, E484A, Q493R, G496S, Q498R, N501Y, Y505H	Q96F	Omicron BA.1 Variant, WHO	Chan et al. (2020)			X
G339D, S371L, S373P, S375F, K417N, N440K, G446S, S477N, T478K, E484A, Q493R, G496S, Q498R, N501Y, Y505H	Q98P	Omicron BA.1 Variant, WHO	Chan et al. (2020)			X
G339D, S371L, S373P, S375F, K417N, N440K, G446S, S477N, T478K, E484A, Q493R, G496S, Q498R, N501Y, Y505H	Y41H	Omicron BA.1 Variant, WHO	visual inspection			X
G339D, S371L, S373P, S375F, K417N, N440K, G446S, S477N, T478K, E484A, Q493R, G496S, Q498R, N501Y, Y505H	Y41Q	Omicron BA.1 Variant, WHO	visual inspection			X
G339D, S371L, S373P, S375F, K417N, N440K, G446S, S477N, T478K, E484A, Q493R, G496S, Q498R, N501Y, Y505H	Q76M	Omicron BA.1 Variant, WHO	visual inspection			X
Wild type	Q102Y	Wild type	Chan et al. (2020)			X
Wild type	I21R	Wild type	Chan et al. (2020)			X
Wild type	Q24Y	Wild type	Chan et al. (2020)			X
Wild type	A25Q	Wild type	Chan et al. (2020)			X
Wild type	R273D	Wild type	Chan et al. (2020)			X
Wild type	F28K	Wild type	Chan et al. (2020)			X
Wild type	L29D	Wild type	Chan et al. (2020)			X
Wild type	D30F	Wild type	Chan et al. (2020)			X
Wild type	T324K	Wild type	Chan et al. (2020)			X
Wild type	G326C	Wild type	Chan et al. (2020)			X
Wild type	E329H	Wild type	Chan et al. (2020)			X
Wild type	N330C	Wild type	Chan et al. (2020)			X
Wild type	V343G	Wild type	Chan et al. (2020)			X
Wild type	H345P	Wild type	Chan et al. (2020)			X
Wild type	P346W	Wild type	Chan et al. (2020)			X
Wild type	H34F	Wild type	Chan et al. (2020)			X
Wild type	L351T	Wild type	Chan et al. (2020)			X
Wild type	G354K	Wild type	Chan et al. (2020)			X
Wild type	R357D	Wild type	Chan et al. (2020)			X
Wild type	E35S	Wild type	Chan et al. (2020)			X
Wild type	M366N	Wild type	Chan et al. (2020)			X
Wild type	T371P	Wild type	Chan et al. (2020)			X
Wild type	E37C	Wild type	Chan et al. (2020)			X
Wild type	M383N	Wild type	Chan et al. (2020)			X
Wild type	P389I	Wild type	Chan et al. (2020)			X
Wild type	D38Y	Wild type	Chan et al. (2020)			X
Wild type	R393Y	Wild type	Chan et al. (2020)			X
Wild type	H401F	Wild type	Chan et al. (2020)			X
Wild type	Y41I	Wild type	Chan et al. (2020)			X
Wild type	Q42W	Wild type	Chan et al. (2020)			X
Wild type	Q442I	Wild type	Chan et al. (2020)			X
Wild type	I446P	Wild type	Chan et al. (2020)			X
Wild type	L45G	Wild type	Chan et al. (2020)			X
Wild type	W48K	Wild type	Chan et al. (2020)			X
Wild type	D509F	Wild type	Chan et al. (2020)			X
Wild type	Y50K	Wild type	Chan et al. (2020)			X
Wild type	N51P	Wild type	Chan et al. (2020)			X
Wild type	N63P	Wild type	Chan et al. (2020)			X
Wild type	K68D	Wild type	Chan et al. (2020)			X
Wild type	F72P	Wild type	Chan et al. (2020)			X
Wild type	L79C	Wild type	Chan et al. (2020)			X
Wild type	M82E	Wild type	Chan et al. (2020)			X
Wild type	Y83E	Wild type	Chan et al. (2020)			X
Wild type	P84I	Wild type	Chan et al. (2020)			X
Wild type	V93H	Wild type	Chan et al. (2020)			X
Wild type	Q96F	Wild type	Chan et al. (2020)			X
Wild type	Q98P	Wild type	Chan et al. (2020)			X
Wild type	Y41H	Wild type	visual inspection			X
Wild type	Y41Q	Wild type	visual inspection			X
Wild type	Q76M	Wild type	visual inspection			X
I358F, N460K, E484K, S494P, Q498R, N501Y, A520G	Y41I	Zahradnik et al. (2021)	Chan et al. (2020)			X
G339D, S371F, S373P, S375F, T376A, D405N, R408S, K417N, N440K, S477N, T478K, E484A, Q493R, Q498R, N501Y, Y505H	Wild type	Omicron BA.1 Variant, WHO	Wild type	X	X
G339D, S371F, S373P, S375F, T376A, D405N, R408S, K417N, N440K, S477N, T478K, E484A, Q493R, Q498R, N501Y, Y505H	H34A	Omicron BA.2 Variant, WHO	Chan et al. (2020)	X	X
G339D, S371F, S373P, S375F, T376A, D405N, R408S, K417N, N440K, S477N, T478K, E484A, Q493R, Q498R, N501Y, Y505H	L79I	Omicron BA.2 Variant, WHO	Chan et al. (2020)	X	X
G339D, S371F, S373P, S375F, T376A, D405N, R408S, K417N, N440K, S477N, T478K, E484A, Q493R, Q498R, N501Y, Y505H	L79T	Omicron BA.2 Variant, WHO	Chan et al. (2020)	X	X
G339D, S371F, S373P, S375F, T376A, D405N, R408S, K417N, N440K, S477N, T478K, E484A, Q493R, Q498R, N501Y, Y505H	L79V	Omicron BA.2 Variant, WHO	Chan et al. (2020)	X	X
G339D, S371F, S373P, S375F, T376A, D405N, R408S, K417N, N440K, S477N, T478K, E484A, Q493R, Q498R, N501Y, Y505H	L79W	Omicron BA.2 Variant, WHO	Chan et al. (2020)	X	X
G339D, S371F, S373P, S375F, T376A, D405N, R408S, K417N, N440K, S477N, T478K, E484A, Q493R, Q498R, N501Y, Y505H	L79Y	Omicron BA.2 Variant, WHO	Chan et al. (2020)	X	X
G339D, S371F, S373P, S375F, T376A, D405N, R408S, K417N, N440K, S477N, T478K, E484A, Q493R, Q498R, N501Y, Y505H	N330F	Omicron BA.2 Variant, WHO	Chan et al. (2020)	X	X
G339D, S371F, S373P, S375F, T376A, D405N, R408S, K417N, N440K, S477N, T478K, E484A, Q493R, Q498R, N501Y, Y505H	N330W	Omicron BA.2 Variant, WHO	Chan et al. (2020)	X	X
G339D, S371F, S373P, S375F, T376A, D405N, R408S, K417N, N440K, S477N, T478K, E484A, Q493R, Q498R, N501Y, Y505H	N330Y	Omicron BA.2 Variant, WHO	Chan et al. (2020)	X	X
G339D, S371F, S373P, S375F, T376A, D405N, R408S, K417N, N440K, S477N, T478K, E484A, Q493R, Q498R, N501Y, Y505H	T92H	Omicron BA.2 Variant, WHO	Chan et al. (2020)	X	X
G339D, S371F, S373P, S375F, T376A, D405N, R408S, K417N, N440K, S477N, T478K, E484A, Q493R, Q498R, N501Y, Y505H	L79R, Q24E	Omicron BA.2 Variant, WHO	combination	X	X
G339D, S371F, S373P, S375F, T376A, D405N, R408S, K417N, N440K, S477N, T478K, E484A, Q493R, Q498R, N501Y, Y505H	N330R	Omicron BA.2 Variant, WHO	combination	X	X
G339D, S371F, S373P, S375F, T376A, D405N, R408S, K417N, N440K, S477N, T478K, E484A, Q493R, Q498R, N501Y, Y505H	R393E	Omicron BA.2 Variant, WHO	combination	X	X
G339D, S371F, S373P, S375F, T376A, D405N, R408S, K417N, N440K, S477N, T478K, E484A, Q493R, Q498R, N501Y, Y505H	T27Y, L79T, E35D	Omicron BA.2 Variant, WHO	combination	X	X
G339D, S371F, S373P, S375F, T376A, D405N, R408S, K417N, N440K, S477N, T478K, E484A, Q493R, Q498R, N501Y, Y505H	T27Y, L79T, K31W	Omicron BA.2 Variant, WHO	combination	X	X
G339D, S371F, S373P, S375F, T376A, D405N, R408S, K417N, N440K, S477N, T478K, E484A, Q493R, Q498R, N501Y, Y505H	T27Y, L79T, N330Y, A386L	Omicron BA.2 Variant, WHO	combination	X	X
G339D, S371F, S373P, S375F, T376A, D405N, R408S, K417N, N440K, S477N, T478K, E484A, Q493R, Q498R, N501Y, Y505H	T27Y, L79T, N330Y, E35D	Omicron BA.2 Variant, WHO	combination	X	X
G339D, S371F, S373P, S375F, T376A, D405N, R408S, K417N, N440K, S477N, T478K, E484A, Q493R, Q498R, N501Y, Y505H	T27Y, L79T, N330Y, K31W	Omicron BA.2 Variant, WHO	combination	X	X
G339D, S371F, S373P, S375F, T376A, D405N, R408S, K417N, N440K, S477N, T478K, E484A, Q493R, Q498R, N501Y, Y505H	T27Y, L79T, N330Y, N90E	Omicron BA.2 Variant, WHO	combination	X	X
G339D, S371F, S373P, S375F, T376A, D405N, R408S, K417N, N440K, S477N, T478K, E484A, Q493R, Q498R, N501Y, Y505H	T27Y, L79T, N330Y, T92C	Omicron BA.2 Variant, WHO	combination	X	X
G339D, S371F, S373P, S375F, T376A, D405N, R408S, K417N, N440K, S477N, T478K, E484A, Q493R, Q498R, N501Y, Y505H	T27Y, L79T, N330Y, T92C, E35D	Omicron BA.2 Variant, WHO	combination	X	X
G339D, S371F, S373P, S375F, T376A, D405N, R408S, K417N, N440K, S477N, T478K, E484A, Q493R, Q498R, N501Y, Y505H	T27Y, L79T, N330Y, T92S	Omicron BA.2 Variant, WHO	combination	X	X
G339D, S371F, S373P, S375F, T376A, D405N, R408S, K417N, N440K, S477N, T478K, E484A, Q493R, Q498R, N501Y, Y505H	T27Y, L79T, N90E	Omicron BA.2 Variant, WHO	combination	X	X
G339D, S371F, S373P, S375F, T376A, D405N, R408S, K417N, N440K, S477N, T478K, E484A, Q493R, Q498R, N501Y, Y505H	T27Y, L79T, T92C	Omicron BA.2 Variant, WHO	combination	X	X
G339D, S371F, S373P, S375F, T376A, D405N, R408S, K417N, N440K, S477N, T478K, E484A, Q493R, Q498R, N501Y, Y505H	T27Y, L79T, T92C, E35D	Omicron BA.2 Variant, WHO	combination	X	X
G339D, S371F, S373P, S375F, T376A, D405N, R408S, K417N, N440K, S477N, T478K, E484A, Q493R, Q498R, N501Y, Y505H	T27Y, L79T, T92S	Omicron BA.2 Variant, WHO	combination	X	X
G339D, S371F, S373P, S375F, T376A, D405N, R408S, K417N, N440K, S477N, T478K, E484A, Q493R, Q498R, N501Y, Y505H	T27Y, N330Y, A386L	Omicron BA.2 Variant, WHO	combination	X	X
G339D, S371F, S373P, S375F, T376A, D405N, R408S, K417N, N440K, S477N, T478K, E484A, Q493R, Q498R, N501Y, Y505H	T92C, K31W	Omicron BA.2 Variant, WHO	combination	X	X
G339D, S371F, S373P, S375F, T376A, D405N, R408S, K417N, N440K, S477N, T478K, E484A, Q493R, Q498R, N501Y, Y505H	D30M	Omicron BA.2 Variant, WHO	visual inspection	X	X
G339D, S371F, S373P, S375F, T376A, D405N, R408S, K417N, N440K, S477N, T478K, E484A, Q493R, Q498R, N501Y, Y505H	D30M, H34E	Omicron BA.2 Variant, WHO	visual inspection	X	X
G339D, S371F, S373P, S375F, T376A, D405N, R408S, K417N, N440K, S477N, T478K, E484A, Q493R, Q498R, N501Y, Y505H	E35D	Omicron BA.2 Variant, WHO	visual inspection	X	X
G339D, S371F, S373P, S375F, T376A, D405N, R408S, K417N, N440K, S477N, T478K, E484A, Q493R, Q498R, N501Y, Y505H	G326E	Omicron BA.2 Variant, WHO	visual inspection	X	X
G339D, S371F, S373P, S375F, T376A, D405N, R408S, K417N, N440K, S477N, T478K, E484A, Q493R, Q498R, N501Y, Y505H	G326N	Omicron BA.2 Variant, WHO	visual inspection	X	X
G339D, S371F, S373P, S375F, T376A, D405N, R408S, K417N, N440K, S477N, T478K, E484A, Q493R, Q498R, N501Y, Y505H	G326Q	Omicron BA.2 Variant, WHO	visual inspection	X	X
G339D, S371F, S373P, S375F, T376A, D405N, R408S, K417N, N440K, S477N, T478K, E484A, Q493R, Q498R, N501Y, Y505H	H34E	Omicron BA.2 Variant, WHO	visual inspection	X	X
G339D, S371F, S373P, S375F, T376A, D405N, R408S, K417N, N440K, S477N, T478K, E484A, Q493R, Q498R, N501Y, Y505H	H34Q	Omicron BA.2 Variant, WHO	visual inspection	X	X
G339D, S371F, S373P, S375F, T376A, D405N, R408S, K417N, N440K, S477N, T478K, E484A, Q493R, Q498R, N501Y, Y505H	K31R	Omicron BA.2 Variant, WHO	visual inspection	X	X
G339D, S371F, S373P, S375F, T376A, D405N, R408S, K417N, N440K, S477N, T478K, E484A, Q493R, Q498R, N501Y, Y505H	K31W	Omicron BA.2 Variant, WHO	visual inspection	X	X
G339D, S371F, S373P, S375F, T376A, D405N, R408S, K417N, N440K, S477N, T478K, E484A, Q493R, Q498R, N501Y, Y505H	K353R	Omicron BA.2 Variant, WHO	visual inspection	X	X
G339D, S371F, S373P, S375F, T376A, D405N, R408S, K417N, N440K, S477N, T478K, E484A, Q493R, Q498R, N501Y, Y505H	T27I	Omicron BA.2 Variant, WHO	visual inspection	X	X
G339D, S371F, S373P, S375F, T376A, D405N, R408S, K417N, N440K, S477N, T478K, E484A, Q493R, Q498R, N501Y, Y505H	T92C	Omicron BA.2 Variant, WHO	visual inspection	X	X
